# Supplementary material for: Recurrent adamantinomatous craniopharyngiomas show MAPK pathway activation, clonal evolution and rare TP53-loss-mediated malignant progression
Source: Acta Neuropathol Commun. 2024 Aug 10;12:127. doi: 10.1186/s40478-024-01838-4 (PMC11316312; doi:10.1186/s40478-024-01838-4)
Supplement: Supplementary file 8 — Additional file 8. [file 40478_2024_1838_MOESM8_ESM.xlsx]

## Sheet: Sheet1
Additional Table 1: Full details of samples analysed in this study.
Case ID	Sample ID	Sex	Sample type	Age at first surgery	Histological tumour content	Prior RT	Total vs subtotal resection	RNA Sequencing	Methylation array	beta-cat IHC	P-ERK1/2 IHC	CD14 staining	Mutations	Method of mutation detection	Methylation array results
															Methylation prediction	Calibrated Score	Raw score	Family class	Family score	MGMT	MGMT estim.	Probes failed
Recurrent ACP cases
ACP1	ACP1.0	M	RELAPSE	Paediatric	0.8	No	subtotal	YES	NO	YES	YES	NO	CTNNB1 S33P	RNA seq	NA	NA	NA	NA	NA	NA	NA	NA
	ACP1.1	M	RELAPSE	Paediatric	70-80%	Yes	subtotal	YES	YES	YES	YES	NO	CTNNB1 S33P	RNA seq	CPH, ADM	0.999577	0.695	CPH, ADM	0.999577	unmethylated	2.22045e-16	0.00133047
	ACP1.2	M	RELAPSE	Paediatric	0.9	Yes	subtotal	YES	YES	YES	YES	YES	CTNNB1 S33P	RNA seq	CPH, ADM	0.999376	0.676	CPH, ADM	0.999376	unmethylated	0.00111784	0.00128312
ACP2	ACP2.1	M	RELAPSE	Adult	0.7	NA	NA	YES	YES	YES	YES	NO	CTNNB1 D32N	RNA seq	CPH, PAP	0.517426	0.3284	CPH, PAP	0.517426	unmethylated	0.00136945	0.00112836
	ACP2.2	M	RELAPSE	Adult	0.6	NA	NA	YES	YES	YES	YES	NO	CTNNB1 D32N	RNA seq	CPH, PAP	0.933325	0.359	CPH, PAP	0.933325	unmethylated	9.26032e-05	0.000801516
ACP3	ACP3.1	F	PRIMARY	Adult	70-80%	NA	NA	YES	NO	NO	NO	NO	CTNNB1 S37W	RNA seq	NA	NA	NA	NA	NA	NA	NA	NA
	ACP3.2	F	RELAPSE	Adult	50-60%	NA	NA	NO	YES	YES	YES	YES	NA	NA	CPH, PAP	0.573114	0.3084	CPH, PAP	0.573114	unmethylated	2.22045e-16	0.00123923
ACP4	ACP4.1	M	PRIMARY*	Paediatric	0.7	Yes	Unknown	NO	YES	YES	YES	NO	NA	NA	CPH, ADM	0.905375	0.3458	CPH, ADM	0.905375	unmethylated	0.00405577	0.0101298
	ACP4.2	M	RELAPSE	Paediatric	0.8	Yes	Unknown	YES	YES	YES	YES	YES	CTNNB1 S37F	RNA seq	CPH, ADM	0.999818	0.7476	CPH, ADM	0.999818	unmethylated	0.000795725	0.00120689
ACP5	ACP5.1	M	PRIMARY	Adult	0.7	No	Total	NO	YES	YES	YES	NO	CTNNB1 D32Y	Next generation panel	CPH, ADM	0.993248	0.5302	CPH, ADM	0.993248	unmethylated	0.0049791	0.00447186
	ACP5.2	M	RELAPSE	Adult	60-70	No	subtotal	YES	YES	YES	YES	YES	CTNNB1 D32Y	Next generation panel	CPH, ADM	0.992571	0.514	CPH, ADM	0.992571	unmethylated	0.0124168	0.000649066
ACP6	ACP6.1	M	PRIMARY	Adult	80-90	No	Total	YES	YES	NO	NO	NO	NA	NA	CPH, ADM	0.999926	0.8032	CPH, ADM	0.999926	unmethylated	2.22045e-16	0.00115146
	ACP6.1	M	NA	46	0.7	No	total		YES			NO	NA	NA
	ACP6.2	M	RELAPSE	Adult	0.7	No	Total	NO	YES	YES	YES	NO	NA	NA	CPH, PAP	0.157133	0.1236	CPH, PAP	0.157133	unmethylated	0.000380537	0.00284457
ACP7	ACP7.1	F	PRIMARY	Adult	0.8	No	Total	YES	YES	YES	YES	NO	CTNNB1 D32G	RNA seq	CPH, ADM	0.999619	0.7022	CPH, ADM	0.999619	unmethylated	0.00411791	0.00526414
	ACP7.2	F	RELAPSE	Adult	0.8	No	Subtotal	YES	YES	YES	YES	NO	CTNNB1 D32G	RNA seq	CPH, ADM	0.999645	0.6978	CPH, ADM	0.999645	unmethylated	0.00505165	0.00389671
ACP8	ACP8.1	M	RELAPSE	Paediatric	0.8	NA	NA	YES	YES	YES	YES	NO	CTNNB1 T41I	RNA seq	CPH, ADM	0.997028	0.5686	CPH, ADM	0.997028	unmethylated	0.000574097	0.000810756
	ACP8.2	M	RELAPSE	Paediatric	60-70%	NA	NA	YES	YES	YES	YES	NO	CTNNB1 T41I	RNA seq	CPH, PAP	0.496456	0.226	CPH, PAP	0.496456	unmethylated	0.000855176	0.000571687
ACP9	ACP9.1	F	PRIMARY	Paediatric	0.8	No	Total	NO	YES	NO	NO	NO	NA	NA	CPH, ADM	0.999572	0.6862	CPH, ADM	0.999572	unmethylated	0.00213342	0.00597441
	ACP9.2	F	RELAPSE	Paediatric	0.7	Yes	Subtotal	NO	YES	YES	NO	NO	NA	NA	CPH, ADM	0.452352	0.2014	CPH, ADM	0.452352	unmethylated	0.000254194	0.00163422
ACP with malignant features at recurrence
ACP10	ACP10	F	RELAPSE	Paediatric	0.6	No	NA	NO	YES	NO	NO	NO	NA	NA	MNG	0.110764	0.1074	MNG	0.110764	unmethylated	0.000236951	0.00148177
ACP11	ACP11.1	M	PRIMARY	Paediatric	70-80%	No	Total	NO	YES	YES	YES	NO	CTNNB1 G34R	Next generation panel	CPH, PAP	0.21224	0.1546	CPH, PAP	0.21224	unmethylated	0.00254957	0.000457349
	ACP11.2	M	RELAPSE	Paediatric	70-80%	Yes	Subtotal	NO	YES	YES	YES	NO	CTNNB1 G34R	Next generation panel	CPH, ADM	0.998876	0.639	CPH, ADM	0.998876	unmethylated	0.0189016	0.00533459
Non recurrent ACP cases:
ACP12	ACP12	F	PRIMARY NON RELAPSE	Paediatric	0.8	No	subtotal	YES	YES	YES	YES	YES	CTNNB1 S37C	RNA seq	CPH, ADM	0.139688	0.1382	CPH, ADM	0.139688	unmethylated	0.00175636	0.00837896
ACP13	ACP13	M	PRIMARY NON RELAPSE	Paediatric	70-80	No	NA	YES	NO	YES	NO	YES	CTNNB1 S37C	RNA seq	NA	NA	NA	NA	NA	NA	NA	NA
ACP14	ACP14	F	PRIMARY NON RELAPSE	Paedaitric	20-30%**	Yes	subtotal	NO	YES	YES	YES	YES	NA	NA	MNG	0.0978117	0.0878	MNG	0.0978117	unmethylated	0.00288434	0.00162382
Recurrent PCP cases	Recurrent PCP cases
PCP1	PCP1.1	F	PRIMARY	Adult	0.8	No	Total	YES	YES	NO	YES	YES	NA	NA	CPH, PAP	0.999728	0.6492	CPH, PAP	0.999728	unmethylated	2.22045e-16	0.00239531
	PCP1.2	F	RELAPSE	Adult	70-80	No	Subtotal	NO	YES	NO	YES	YES	BRAF V600E	Next generation panel	CPH, PAP	0.771383	0.2542	CPH, PAP	0.771383	unmethylated	0.00267896	0.000914699
PCP2	PCP2.1	M	PRIMARY	Adult	80-90	No	Subtotal	YES	NO	NO	YES	YES	NA	NA	NA	NA	NA	NA	NA	NA	NA	NA
	PCP2.2	M	RELAPSE	Adult	0.7	No	Subtotal	YES	YES	NO	YES	YES	BRAF V600E	Next generation panel	CPH, PAP	0.999256	0.5668	CPH, PAP	0.999256	unmethylated	0.00211338	0.0007507
PCP3	PCP3.1	F	RELAPSE	Adult	0.8	No	Subtotal	YES	NO	NO	YES	YES	NA	NA	NA	NA	NA	NA	NA	NA	NA	NA
	PCP3.2	F	RELAPSE	Adult	0.7			NO	YES	NO	YES	YES	NA	NA	CPH, PAP	0.984833	0.4078	CPH, PAP	0.984833	unmethylated	0.00731117	0.00296353
PCP4	PCP4	F	PRIMARY	Adult	0.8	No	Subtotal	YES	YES	NO	YES	YES	NA	NA	CPH, PAP	0.925456	0.441	CPH, PAP	0.925456	unmethylated	0.00107537	0.00159495
			* Case ACP4 undewent cyst aspiration and RT prior to first tumour resection
			**microdisssection of tumour areas
