# Supplementary material for: Recurrent adamantinomatous craniopharyngiomas show MAPK pathway activation, clonal evolution and rare TP53-loss-mediated malignant progression
Source: Acta Neuropathol Commun. 2024 Aug 10;12:127. doi: 10.1186/s40478-024-01838-4 (PMC11316312; doi:10.1186/s40478-024-01838-4)
Supplement: Supplementary file 9 — Additional file 9. [file 40478_2024_1838_MOESM9_ESM.xlsx]

## Sheet: Sheet1
Additional Table 3: Characteristics of samples with copy number alterations from the CBTN cohort.
Sample ID	Age at diagnosis	Sex	Tumour type		CTNNB1 mutation
7316-6396	15	Male	ACP	Primary	D32V
7316-1748	5	Female	ACP	Primary	T41A
7316-1116	16	Male	ACP	Progression	T41I
7316-124	10	Male	ACP	Primary	T41I
7316-9042	2	Male	ACP	Progression	D32N
7316-380	6	Male	ACP	Primary	D32A
7316-4686	5	Male	ACP	Primary	S33F
