# Supplementary material for: Recurrent adamantinomatous craniopharyngiomas show MAPK pathway activation, clonal evolution and rare TP53-loss-mediated malignant progression
Source: Acta Neuropathol Commun. 2024 Aug 10;12:127. doi: 10.1186/s40478-024-01838-4 (PMC11316312; doi:10.1186/s40478-024-01838-4)
Supplement: Supplementary file 10 — Additional file 10. [file 40478_2024_1838_MOESM10_ESM.xlsx]

## Sheet: Index
Additional Table 4: Differential expression and methylation results.
a. Differential expression analysis between ACP and PCP. Positive fold change indicates up in PCP compared to ACP.
b. Gene ontology enrichment of 500 genes most upregulated in ACP compared to PCP
c. Gene ontology enrichment of 500 genes most upregulated in PCP compared to ACP
d. 14 genes differentially expressed in analysis between paired samples from ACP1, ACP2, ACP7, ACP8 . For ACP1 the third sample was compared with the first.
e. 25 genes differentially expressed between primary (N=5) and recurrent (n=15) ACP
f. Differential methylated region analysis between ACP and PCP (positive beta indicates unmethylated in PCP compared to ACP)
g. Differential methyaltion region analysis between serial recurrent ACP tumours (positive beta indicates unmethylated in recurrence)
h. Differential methyaltion probe analysis between serial recurrent ACP tumours (positive beta indicates unmethylated in recurrence)
Differential Expression Results:
	baseMean= mean of normalized read count across all samples. log2 fold change= log2 Fold change between groups. lfcSE = standard error of the log2 Fold Change. To transform the log2 fold change into standard fold change simply calculate the 2 power of log2 fold change. Stat= Wald statistic= log2 Fold Change/lfcSE, padj= p value adjusted for multiple testing using Benjamini-Hojberg correction. Wher…
Ontology enrichment results:
	These tables presents all ontologies enriched with an adjusted p-value<0.05. The statistically most enriched ontologies are at the top of the table. Category: Gene Ontology code, Over-represented p value and under-represeneted p value. numDEInCat = number of genes in a category differentially expressed based on the cut of;, numInCat = total number of genes in GO category; term= description of GO …
Differential Methylation Region results
	Presents details of CPG islands within differntially methylated region, Seqnames, start, end, width, strand refer to chromosomal location, minfdr is the harmonic mean of individual CpG false discovery rate, Stouffer: stouffer summary tansform of the individual CpG FDRs, maxbetafc, minbetafc = maximum and mininimum fold changes within DMR.
Differential Methylated Probe resuts:
	This table presents detail of differentially meth probes from DMPfinder in minfi with probe annotations, logFC = log Fold Change, AvExpr = Average Beta valule, t = t statistic, p- value, adj. P.Val = adjusted p-value

## Sheet: a) DE PCP vs ACP
ENSBL ID	baseMean	log2FoldChange	lfcSE	stat	pvalue	padj	SYMBOL
ENSG00000143554	13.5274	24.2423	3.37477	7.18341	NA	NA	SLC27A3
ENSG00000123584	11.2535	23.9889	3.3751	7.10761	NA	NA	MAGEA9
ENSG00000256861	7.12178	23.3427	3.37625	6.91379	NA	NA	NA
ENSG00000273217	4.41172	22.6741	3.08012	7.36142	NA	NA	NA
ENSG00000145113	181.161	7.80119	3.33994	2.33572	NA	NA	MUC4
ENSG00000283131	12.3072	7.42459	1.33194	5.57426	2.48589e-08	1.22313e-06	NA
ENSG00000269711	6.78606	7.22817	3.37447	2.14202	0.0321921	0.12372	NA
ENSG00000188373	10.2988	7.14978	1.61862	4.4172	9.99883e-06	0.000228655	C10orf99
ENSG00000224630	6.12837	7.07991	1.984	3.56849	0.000359041	0.00433954	NA
ENSG00000251357	4.80974	6.72485	3.07283	2.18849	NA	NA	NA
ENSG00000224837	4.35882	6.58205	3.13822	2.09738	NA	NA	NA
ENSG00000250026	352.466	6.42123	0.774078	8.29533	1.0828e-16	3.63171e-14	TMPRSS11BNL
ENSG00000204301	35.5867	6.35233	2.4854	2.55586	0.0105926	0.0571794	NOTCH4
ENSG00000236969	18.156	6.2421	0.945654	6.60083	4.08855e-11	4.09343e-09	NA
ENSG00000227096	3.92413	6.21399	2.83596	2.19114	NA	NA	NA
ENSG00000237257	3.31777	6.19367	2.34431	2.642	0.00824184	0.0479361	NA
ENSG00000142623	413.903	6.19114	0.683019	9.06437	1.25321e-19	8.30065e-17	PADI1
ENSG00000275011	4.03985	6.18609	1.84433	3.35411	0.0007962	0.0081874	NA
ENSG00000248448	3.20812	6.14349	2.05732	2.98616	0.00282502	0.0214693	NA
ENSG00000229009	6.39639	6.14139	1.25339	4.89984	9.59124e-07	3.08823e-05	TMPRSS11GP
ENSG00000284622	3.15639	6.11376	3.37707	1.81037	NA	NA	NA
ENSG00000233217	3.69378	6.0608	1.56746	3.86663	0.000110349	0.00166842	MROH3P
ENSG00000253605	4.21938	6.02491	2.21458	2.72057	NA	NA	NA
ENSG00000276490	82.7836	5.97027	2.3979	2.48979	0.0127818	0.0652183	NA
ENSG00000270765	82.5823	5.9395	0.842802	7.04732	1.82394e-12	2.65978e-10	GAS2L2
ENSG00000255073	14.9758	5.89611	3.35781	1.75594	NA	NA	ZFP91-CNTF
ENSG00000271081	3.31527	5.86813	2.57282	2.28081	NA	NA	NA
ENSG00000161896	28.1837	5.81674	0.859647	6.76643	1.31995e-11	1.51787e-09	IP6K3
ENSG00000092295	2247.41	5.81568	0.427225	13.6127	3.36577e-42	6.77327e-38	TGM1
ENSG00000271974	3.69226	5.76523	2.88785	1.99638	NA	NA	NA
ENSG00000276612	2.42434	5.74071	3.3804	1.69824	NA	NA	NA
ENSG00000174564	1219.42	5.72979	0.492177	11.6417	2.52847e-31	1.27207e-27	IL20RB
ENSG00000248931	2.40487	5.71868	3.38054	1.69165	NA	NA	NA
ENSG00000271447	1231.07	5.66464	0.518666	10.9216	9.0926e-28	2.03311e-24	MMP28
ENSG00000244457	2.25456	5.6248	3.38117	1.66357	NA	NA	NA
ENSG00000270316	2.20586	5.61402	3.38124	1.66034	NA	NA	BORCS7-ASMT
ENSG00000179913	63.5751	5.61046	0.855926	6.55485	5.56992e-11	5.36312e-09	B3GNT3
ENSG00000237483	2.71487	5.60779	2.62694	2.13472	NA	NA	NA
ENSG00000233980	4.82075	5.53773	1.40027	3.95475	7.66135e-05	0.00125144	NA
ENSG00000133328	3.46106	5.53509	1.91445	2.89121	0.0038376	0.0271738	HRASLS2
ENSG00000164256	1.95396	5.41645	3.38271	1.60121	0.10933	NA	PRDM9
ENSG00000257411	1.95396	5.41645	3.38271	1.60121	0.10933	NA	NA
ENSG00000270711	1.95396	5.41645	3.38271	1.60121	0.10933	NA	NA
ENSG00000189377	138.558	5.40422	0.724721	7.45696	8.85422e-14	1.61984e-11	CXCL17
ENSG00000167653	448.744	5.40034	0.59127	9.13347	6.634e-20	4.76795e-17	PSCA
ENSG00000204936	418.576	5.36483	0.934341	5.74183	NA	NA	CD177
ENSG00000227578	1.88446	5.36385	3.28731	1.63169	0.102746	NA	NA
ENSG00000248543	3.67217	5.32484	1.41663	3.75882	0.000170719	0.00236771	NA
ENSG00000016602	535.395	5.31452	0.518869	10.2425	1.27874e-24	1.97949e-21	CLCA4
ENSG00000227243	1.81604	5.31391	2.77997	1.9115	0.0559402	NA	NA
ENSG00000238084	3.60485	5.27878	2.08673	2.52969	NA	NA	NA
ENSG00000057149	409.252	5.27637	0.700201	7.53551	4.86419e-14	9.32257e-12	SERPINB3
ENSG00000233377	6.35895	5.26542	1.73459	3.03555	0.002401	0.0190452	NA
ENSG00000023191	1.69704	5.22561	3.38434	1.54406	NA	NA	RNH1
ENSG00000239861	1.65335	5.17284	3.38482	1.52825	0.126452	NA	NA
ENSG00000283541	1.65335	5.17284	3.38482	1.52825	0.126452	NA	LOC101930090
ENSG00000255035	3.09053	5.16896	2.43118	2.12611	NA	NA	NA
ENSG00000179593	977.645	5.15053	0.538584	9.56309	1.14288e-21	9.99971e-19	ALOX15B
ENSG00000228546	2.94334	5.14636	2.24618	2.29117	NA	NA	NA
ENSG00000223703	172.497	5.1205	0.704222	7.27114	3.56477e-13	5.88012e-11	NA
ENSG00000251508	1.81717	5.11989	3.36164	1.52303	0.12775	NA	NA
ENSG00000186204	171.464	5.1198	0.571821	8.95351	3.44351e-19	2.03815e-16	CYP4F12
ENSG00000226545	1.58692	5.11267	2.92045	1.75064	0.0800076	NA	NA
ENSG00000235677	2.74499	5.09894	1.67166	3.05023	0.00228666	0.0183731	NA
ENSG00000215003	2.00236	5.08853	2.52971	2.0115	0.0442723	NA	NA
ENSG00000161055	6.5311	5.04219	1.64084	3.07293	NA	NA	SCGB3A1
ENSG00000143167	4.31864	5.00806	1.13193	4.42435	9.6735e-06	0.000221719	GPA33
ENSG00000204165	4.51387	4.97747	1.88142	2.64559	0.00815491	0.0475956	CXorf65
ENSG00000217791	1.78859	4.96752	2.90979	1.70717	0.0877898	NA	NA
ENSG00000198074	78.0412	4.92331	0.543136	9.06459	1.2507e-19	8.30065e-17	AKR1B10
ENSG00000224831	15.5001	4.90562	1.56114	3.14233	NA	NA	NA
ENSG00000140519	1894.58	4.9033	0.598602	8.19125	2.58522e-16	7.95426e-14	RHCG
ENSG00000148680	178.965	4.89913	0.501339	9.7721	1.48351e-22	1.49271e-19	HTR7
ENSG00000171401	6375.64	4.88397	0.43815	11.1468	7.42273e-29	2.13393e-25	KRT13
ENSG00000260386	16.557	4.8713	1.02468	4.754	1.99435e-06	5.79137e-05	LINC01225
ENSG00000251278	3.23631	4.86973	2.80294	1.73736	NA	NA	NA
ENSG00000096264	1.64521	4.86312	2.85719	1.70206	0.0887435	NA	NCR2
ENSG00000128645	3.64588	4.86053	2.0285	2.39612	0.0165696	0.0783918	HOXD1
ENSG00000117472	344.92	4.85608	0.489541	9.91968	3.41867e-23	3.82207e-20	TSPAN1
ENSG00000283176	1.30655	4.83891	2.98426	1.62148	0.104915	NA	NA
ENSG00000168530	2.25153	4.81403	2.2726	2.11829	NA	NA	MYL1
ENSG00000186529	201.705	4.80777	0.534943	8.98744	2.53058e-19	1.59142e-16	CYP4F3
ENSG00000137648	1306.77	4.78302	0.478965	9.98617	1.75222e-23	2.20386e-20	TMPRSS4
ENSG00000283167	1.23351	4.76707	3.38923	1.40654	NA	NA	NA
ENSG00000256797	1.22667	4.75257	3.01269	1.57752	0.114677	NA	KLRF2
ENSG00000224594	1.63873	4.74118	1.91574	2.47486	0.0133288	NA	NA
ENSG00000140961	1418.31	4.72795	0.377413	12.5273	5.29572e-36	3.55237e-32	OSGIN1
ENSG00000204287	223.831	4.72141	1.49062	3.16741	0.00153804	0.0135278	HLA-DRA
ENSG00000186086	6.62132	4.67974	1.63147	2.86842	0.00412526	0.0287156	NBPF6
ENSG00000099984	1.79825	4.67838	2.86299	1.63409	0.10224	NA	GSTT2
ENSG00000253861	31.3712	4.67334	3.33845	1.39985	NA	NA	NA
ENSG00000224834	1.36894	4.66939	3.38643	1.37885	0.16794	NA	NA
ENSG00000158104	1.66339	4.66892	2.2748	2.05245	0.0401257	NA	HPD
ENSG00000163220	1886.22	4.65221	0.504329	9.22456	2.8473e-20	2.20381e-17	S100A9
ENSG00000143536	283.759	4.65077	0.697455	6.6682	2.58954e-11	2.72837e-09	CRNN
ENSG00000137331	31.7032	4.64674	1.8639	2.49302	0.0126662	0.0647926	IER3
ENSG00000070526	159.729	4.61011	0.413394	11.1519	7.01257e-29	2.13393e-25	ST6GALNAC1
ENSG00000267453	3.08064	4.60556	3.1657	1.45483	NA	NA	LINC01835
ENSG00000171124	331.204	4.60236	0.623008	7.38733	1.4981e-13	2.64455e-11	FUT3
ENSG00000232187	3.52486	4.60083	1.08146	4.25426	2.0974e-05	0.000426775	NA
ENSG00000257109	2.26499	4.58733	3.33782	1.37435	0.169333	NA	NA
ENSG00000115008	180.017	4.57939	0.537677	8.51698	1.63767e-17	6.46206e-15	IL1A
ENSG00000136689	3735.18	4.55981	0.403141	11.3107	1.16131e-29	4.67403e-26	IL1RN
ENSG00000183631	1.3826	4.55494	2.50994	1.81476	0.069561	NA	PRR32
ENSG00000100453	145.834	4.55361	0.715875	6.36091	2.00566e-10	1.70371e-08	GZMB
ENSG00000239632	2.13828	4.54683	2.5973	1.7506	0.0800156	NA	NA
ENSG00000187908	22.9675	4.5436	0.795546	5.71129	1.12121e-08	6.01685e-07	DMBT1
ENSG00000214814	131.546	4.53808	0.79203	5.72968	1.00621e-08	5.47268e-07	FER1L6
ENSG00000264444	2.09989	4.53137	2.53396	1.78826	0.0737346	NA	NA
ENSG00000176083	31.6711	4.52797	0.797009	5.68121	1.33748e-08	7.06441e-07	ZNF683
ENSG00000158164	3.26797	4.51728	1.49437	3.02286	0.00250395	0.0196068	TMSB15A
ENSG00000158164	3.26797	4.51728	1.49437	3.02286	0.00250395	0.0196068	TMSB15B
ENSG00000172005	133.663	4.51395	0.649791	6.94676	3.73758e-12	5.08559e-10	MAL
ENSG00000167656	220.181	4.4913	0.738374	6.08269	1.1818e-09	8.64821e-08	LY6D
ENSG00000108242	156.249	4.48139	0.684476	6.54718	5.86345e-11	5.61886e-09	CYP2C18
ENSG00000248235	1.01905	4.46883	3.39333	1.31694	0.187857	NA	NA
ENSG00000184303	1.5255	4.45951	2.9863	1.49332	0.135352	NA	NA
ENSG00000224856	4.69695	4.45419	1.74444	2.55337	0.0106687	0.0574672	NA
ENSG00000248672	6.09435	4.44918	3.35999	1.32416	NA	NA	LY75-CD302
ENSG00000174502	227.378	4.44543	0.772484	5.75473	NA	NA	SLC26A9
ENSG00000243775	3.22247	4.38727	1.49688	2.93095	0.00337931	0.0245595	OSTCP1
ENSG00000162747	47.6619	4.38708	1.0273	4.27048	1.95054e-05	0.000403004	FCGR3B
ENSG00000197191	113.878	4.37883	0.630436	6.94572	3.76542e-12	5.08559e-10	CYSRT1
ENSG00000141485	2258.15	4.35877	0.504503	8.63973	NA	NA	SLC13A5
ENSG00000231245	1.82549	4.34748	3.00034	1.449	0.147339	NA	NA
ENSG00000250040	1.16448	4.3378	3.18522	1.36185	0.173244	NA	NA
ENSG00000231096	3.14954	4.33779	2.60226	1.66693	NA	NA	NA
ENSG00000236180	1.54599	4.33185	3.10221	1.39638	0.162602	NA	NA
ENSG00000124107	1329.22	4.32307	0.63179	6.84258	7.77782e-12	9.60251e-10	SLPI
ENSG00000279688	1.48817	4.32236	3.07295	1.40658	0.159551	NA	NA
ENSG00000184100	2.76416	4.32149	1.36342	3.16959	0.00152652	0.0134441	NA
ENSG00000178038	2801.49	4.30825	0.317724	13.5597	6.9383e-42	6.98132e-38	ALS2CL
ENSG00000255346	627.053	4.29454	0.594554	7.22314	5.08016e-13	8.17864e-11	NOX5
ENSG00000219755	0.888923	4.29107	3.39621	1.26349	0.206414	NA	NA
ENSG00000198574	13.2631	4.28561	1.23947	3.45763	0.000544956	0.00608584	SH2D1B
ENSG00000212542	1.83956	4.2787	2.00285	2.13631	0.0326545	NA	NA
ENSG00000255734	1.77012	4.2767	1.99241	2.14649	0.0318337	NA	NA
ENSG00000165966	265.141	4.27613	0.418468	10.2185	1.63813e-24	2.35469e-21	PDZRN4
ENSG00000187017	342.854	4.25654	0.501632	8.48537	2.15034e-17	7.86791e-15	ESPN
ENSG00000151379	1.46674	4.24835	2.60957	1.62799	0.103527	NA	MSGN1
ENSG00000198312	0.856676	4.24155	3.37663	1.25615	0.209062	NA	NA
ENSG00000286165	0.840328	4.23474	3.39719	1.24654	NA	NA	NA
ENSG00000225154	2.5869	4.23162	2.03549	2.07892	0.0376251	0.136772	NA
ENSG00000204544	11.8245	4.22536	1.5399	2.74391	0.00607119	0.038372	MUC21
ENSG00000275017	4.18719	4.21874	1.58264	2.66563	0.00768441	0.0454382	NA
ENSG00000103154	48.8144	4.21355	0.722982	5.82802	5.60898e-09	3.27174e-07	NECAB2
ENSG00000254582	2.4949	4.19678	2.63157	1.59478	NA	NA	NA
ENSG00000223945	1.01344	4.18801	3.30529	1.26706	0.205133	NA	NA
ENSG00000203837	53.1057	4.17984	0.748908	5.58124	2.38808e-08	1.18078e-06	PNLIPRP3
ENSG00000254346	0.819164	4.177	3.39824	1.22916	0.219011	NA	NA
ENSG00000166492	2.00469	4.16749	2.34842	1.77459	0.0759653	NA	NA
ENSG00000217495	1.22039	4.16238	2.72387	1.52811	0.126484	NA	NA
ENSG00000124466	1193.84	4.15486	0.465144	8.93242	4.16795e-19	2.3335e-16	LYPD3
ENSG00000259535	0.808112	4.15321	3.39869	1.222	0.221707	NA	NA
ENSG00000169676	63.9852	4.14534	0.676596	6.12675	8.96926e-10	6.78561e-08	DRD5
ENSG00000147689	128.589	4.13509	0.59587	6.93959	3.93251e-12	5.27586e-10	FAM83A
ENSG00000224126	1.74503	4.12992	2.64371	1.56217	0.118247	NA	NA
ENSG00000163464	50.7267	4.12712	0.801582	5.14872	NA	NA	CXCR1
ENSG00000184012	353.57	4.10541	0.420514	9.76284	1.62543e-22	1.55763e-19	TMPRSS2
ENSG00000215127	10.6083	4.10283	0.906345	4.52679	5.98856e-06	0.000147893	NA
ENSG00000188505	313.006	4.09121	0.592027	6.9105	4.82938e-12	6.39385e-10	NCCRP1
ENSG00000196734	1.61893	4.07961	2.72948	1.49465	0.135006	NA	LCE1B
ENSG00000189431	308.305	4.07918	0.493796	8.26087	1.44615e-16	4.67512e-14	RASSF10
ENSG00000215784	3.45345	4.06962	1.90946	2.1313	0.0330648	0.12589	FAM72D
ENSG00000143369	3088.43	4.06639	0.442396	9.19173	3.86562e-20	2.88118e-17	ECM1
ENSG00000142910	999.053	4.05449	0.368425	11.0049	3.61806e-28	9.10122e-25	TINAGL1
ENSG00000249698	1.59683	4.05003	3.38266	1.19729	0.231193	NA	NA
ENSG00000203722	41.2451	4.03772	0.606678	6.65546	2.82423e-11	2.92636e-09	RAET1G
ENSG00000142973	184.941	4.02463	0.616027	6.5332	6.43774e-11	6.05388e-09	CYP4B1
ENSG00000257529	1.09901	4.02447	3.38853	1.18768	NA	NA	RPL36A-HNRNPH2
ENSG00000206072	12.3746	4.0211	1.04761	3.83837	0.000123854	0.00182864	SERPINB11
ENSG00000121552	56.2205	4.01614	0.679653	5.9091	3.43978e-09	2.1431e-07	CSTA
ENSG00000176092	1024.07	4.01561	0.474416	8.46433	2.57632e-17	9.25821e-15	CRYBG2
ENSG00000196878	9538.22	4.01407	0.455887	8.80498	NA	NA	LAMB3
ENSG00000164825	19.3031	4.00281	1.43993	2.77988	0.00543798	0.0353125	DEFB1
ENSG00000188910	313.845	3.99932	0.448039	8.92627	4.40634e-19	2.3335e-16	GJB3
ENSG00000172548	61.9286	3.98219	0.715186	5.56805	2.57608e-08	1.25523e-06	NIPAL4
ENSG00000079385	440.29	3.97269	0.373052	10.6492	1.75954e-26	2.95074e-23	CEACAM1
ENSG00000187054	202.535	3.96387	0.489028	8.1056	5.2484e-16	1.50884e-13	TMPRSS11A
ENSG00000170477	46.9057	3.96339	1.10012	3.60268	0.000314948	0.00388596	KRT4
ENSG00000227064	11.1854	3.95878	1.30497	3.0336	0.00241651	0.0191152	NA
ENSG00000215604	2.19141	3.95604	2.34398	1.68775	0.09146	NA	NA
ENSG00000270806	9.37727	3.95581	1.3128	3.01327	0.00258451	0.0200891	C17orf50
ENSG00000235141	2.99932	3.94967	1.96453	2.01049	0.0443791	0.153188	NA
ENSG00000087128	297.512	3.93671	0.633924	6.21006	5.29637e-10	4.17977e-08	TMPRSS11E
ENSG00000136155	289.137	3.92785	0.669956	5.86284	4.55011e-09	2.73333e-07	SCEL
ENSG00000167644	226.994	3.9242	0.515797	7.60803	2.78304e-14	5.54514e-12	C19orf33
ENSG00000231434	1.46982	3.92277	2.19666	1.78579	0.0741338	NA	NA
ENSG00000070748	1.72891	3.91301	2.38859	1.6382	0.101379	NA	CHAT
ENSG00000267492	1.91317	3.90811	1.96092	1.993	0.0462609	NA	NA
ENSG00000109321	185.297	3.90731	0.657368	5.94387	2.78375e-09	1.79552e-07	AREG
ENSG00000270429	1.01272	3.90365	2.89032	1.3506	0.176825	NA	NA
ENSG00000175592	173.365	3.9004	0.48453	8.04987	8.28817e-16	2.25394e-13	FOSL1
ENSG00000130513	92.1436	3.89697	0.525918	7.40985	1.26446e-13	2.25186e-11	GDF15
ENSG00000226114	1.1116	3.88723	2.92314	1.32981	0.183579	NA	NA
ENSG00000204933	0.778812	3.8843	3.39837	1.14299	0.253042	NA	NA
ENSG00000254482	0.866029	3.87304	3.39703	1.14012	0.254235	NA	NA
ENSG00000276692	0.651254	3.87292	3.40451	1.13759	NA	NA	NA
ENSG00000213234	1.98136	3.86886	1.94568	1.98843	0.0467636	NA	NA
ENSG00000283992	24.8903	3.86677	1.24384	3.10874	NA	NA	LYNX1
ENSG00000283992	24.8903	3.86677	1.24384	3.10874	NA	NA	SLURP2
ENSG00000258352	3.60684	3.86622	1.56403	2.47196	0.0134374	0.0675011	NA
ENSG00000230916	5.42447	3.86293	1.4065	2.74649	0.00602369	0.0381178	NA
ENSG00000234491	2.18288	3.85964	1.75006	2.20543	0.027424	NA	NA
ENSG00000248282	14.5875	3.85728	2.26174	1.70545	0.0881109	0.240599	NA
ENSG00000169594	742.451	3.85667	0.454476	8.48598	2.13914e-17	7.86791e-15	BNC1
ENSG00000108342	32.8562	3.85456	1.18589	3.25034	0.00115266	0.0108577	CSF3
ENSG00000225591	3.85985	3.8473	1.67036	2.30328	NA	NA	NA
ENSG00000186191	269.767	3.84504	0.836349	4.59741	4.27772e-06	0.000111221	BPIFB4
ENSG00000143546	509.603	3.84328	0.590596	6.50746	7.6432e-11	7.05558e-09	S100A8
ENSG00000160349	1.09508	3.84292	3.33111	1.15364	0.248647	NA	LCN1
ENSG00000260458	0.932078	3.83698	3.38146	1.13471	0.256496	NA	KCNJ18
ENSG00000215148	0.838538	3.83292	3.3978	1.12806	0.259295	NA	PRSS41
ENSG00000232447	1.10768	3.83142	3.39104	1.12987	0.258533	NA	NA
ENSG00000267618	4.15881	3.82941	2.78321	1.3759	NA	NA	RAD51L3-RFFL
ENSG00000255116	0.641166	3.82395	3.40564	1.12283	0.26151	NA	NA
ENSG00000269907	1.74909	3.82384	1.83399	2.08499	0.0370705	NA	NA
ENSG00000204194	0.833454	3.82016	3.39637	1.12478	0.260683	NA	NA
ENSG00000231799	5.50795	3.81611	1.70837	2.23378	0.0254975	0.105362	NA
ENSG00000232531	1.60923	3.80538	2.08155	1.82815	0.067527	NA	NA
ENSG00000237441	19.6833	3.79686	3.33869	1.13723	NA	NA	RGL2
ENSG00000219150	2.91059	3.79498	1.45842	2.60211	0.00926517	0.0519366	NA
ENSG00000206073	43.4133	3.78746	0.961726	3.93819	8.20987e-05	0.00132067	SERPINB4
ENSG00000239614	0.954779	3.77983	2.93032	1.2899	0.197084	NA	NA
ENSG00000022556	0.609238	3.77848	3.40673	1.10912	NA	NA	NLRP2
ENSG00000244255	0.609238	3.77848	3.40673	1.10912	NA	NA	NA
ENSG00000116133	2746.19	3.77817	0.347525	10.8717	1.5731e-27	3.16571e-24	DHCR24
ENSG00000232629	6.92222	3.77014	3.35114	1.12503	NA	NA	HLA-DQB2
ENSG00000242575	0.61361	3.76122	3.40715	1.10392	0.269628	NA	NA
ENSG00000158292	742.143	3.75991	0.373077	10.0781	6.90428e-24	9.26278e-21	GPR153
ENSG00000256349	38.7589	3.75543	3.33522	1.12599	0.260169	0.477226	NA
ENSG00000243225	1.06272	3.74959	2.44593	1.53299	0.125278	NA	NA
ENSG00000177294	26.9738	3.73871	0.770111	4.85477	1.20525e-06	3.74877e-05	FBXO39
ENSG00000260781	3.15346	3.73746	1.53248	2.43883	0.0147348	0.0721818	NA
ENSG00000185052	291.217	3.73691	0.380953	9.80937	1.02609e-22	1.08679e-19	SLC24A3
ENSG00000188037	2.67569	3.73645	1.79362	2.08319	0.0372337	0.135766	CLCN1
ENSG00000197309	2.24703	3.73107	2.36359	1.57856	NA	NA	OR10D3
ENSG00000249302	0.981399	3.72923	3.34306	1.11551	0.26463	NA	NA
ENSG00000259086	0.58823	3.72884	3.40795	1.09416	NA	NA	NA
ENSG00000119986	404.603	3.72657	0.435427	8.55842	1.14429e-17	4.69954e-15	AVPI1
ENSG00000211957	2.94403	3.72215	2.30845	1.6124	0.106874	0.273282	NA
ENSG00000268598	5.53594	3.70285	1.7649	2.09805	0.0359008	0.132758	NA
ENSG00000177558	1.0845	3.70257	2.98114	1.242	0.214238	NA	FAM187B
ENSG00000182795	1589.13	3.70161	0.431218	8.58408	9.15651e-18	3.83887e-15	C1orf116
ENSG00000227300	84.6543	3.69818	0.769296	4.80723	1.53035e-06	4.6172e-05	NA
ENSG00000170956	15.7657	3.68996	0.989423	3.7294	0.000191935	0.00261157	CEACAM3
ENSG00000240925	0.57494	3.68068	3.40918	1.07964	0.280303	NA	NA
ENSG00000226216	2.32668	3.66407	1.91996	1.90841	0.0563386	0.178516	NA
ENSG00000148346	450.267	3.65939	0.492805	7.42565	1.12231e-13	2.03472e-11	LCN2
ENSG00000234093	2.93937	3.65926	1.4032	2.60779	0.00911282	0.0513687	NA
ENSG00000213716	0.767408	3.64954	3.40162	1.07288	0.283324	NA	NA
ENSG00000165269	76.8421	3.64609	0.991889	3.67591	0.000237006	0.00310515	AQP7
ENSG00000165269	76.8421	3.64609	0.991889	3.67591	0.000237006	0.00310515	LOC112267859
ENSG00000229010	2.57021	3.63575	2.44521	1.48688	0.137045	0.322109	NA
ENSG00000173976	4.16906	3.63287	1.78741	2.03247	NA	NA	RAX2
ENSG00000228499	1.63756	3.63259	2.38529	1.52291	0.12778	NA	NA
ENSG00000102287	3324.87	3.63211	0.420083	8.64617	5.32578e-18	2.38169e-15	GABRE
ENSG00000088002	106.433	3.62937	0.555928	6.5285	6.64321e-11	6.18926e-09	SULT2B1
ENSG00000237447	1.02299	3.62333	3.392	1.0682	0.28543	NA	NA
ENSG00000156269	5.31404	3.62213	1.75991	2.05813	0.0395778	0.141393	NAA11
ENSG00000113303	3.80087	3.61839	1.6271	2.22383	0.0261597	0.107108	BTNL8
ENSG00000181649	65.06	3.61488	0.97823	3.69532	0.000219606	0.00292228	PHLDA2
ENSG00000229899	10.2807	3.61036	1.4027	2.57386	0.010057	0.0551763	NA
ENSG00000231905	0.756907	3.60864	3.40253	1.06057	0.288883	NA	NA
ENSG00000232994	3.32873	3.6078	1.53986	2.34293	NA	NA	NA
ENSG00000259379	3.29782	3.60544	1.40277	2.57024	0.010163	0.0554854	NA
ENSG00000131126	2.71857	3.60513	2.98112	1.20932	0.226541	0.439582	TEX101
ENSG00000250644	464.792	3.60492	0.606072	5.94802	2.71409e-09	1.75621e-07	NA
ENSG00000196754	2483.52	3.60255	0.421608	8.5448	1.28763e-17	5.18247e-15	S100A2
ENSG00000163739	787.128	3.59613	0.422804	8.50543	1.80918e-17	7.00154e-15	CXCL1
ENSG00000182896	10.4142	3.59282	1.00646	3.56977	0.000357291	0.00432359	TMEM95
ENSG00000182782	132.232	3.59187	0.570016	6.30135	2.95067e-10	2.43358e-08	HCAR2
ENSG00000234558	0.852215	3.59063	3.01093	1.19253	0.233053	NA	NA
ENSG00000258588	3.49883	3.59033	3.26592	1.09933	NA	NA	TRIM6-TRIM34
ENSG00000228612	1.35889	3.58758	1.61665	2.21915	0.0264767	NA	NA
ENSG00000213239	1.30332	3.58717	2.81568	1.274	0.202664	NA	NA
ENSG00000117152	454.844	3.58503	0.4526	7.92097	2.35664e-15	5.64585e-13	RGS4
ENSG00000287515	27.688	3.58412	3.16896	1.13101	0.258052	0.474945	NA
ENSG00000146839	0.756884	3.58036	3.40318	1.05206	0.292771	NA	ZAN
ENSG00000262497	0.749827	3.57494	3.01905	1.18412	0.236364	NA	NA
ENSG00000179023	3.35085	3.56849	1.58651	2.24927	0.0244954	0.102398	KLHDC7A
ENSG00000126251	1.44076	3.5677	2.77817	1.28419	0.199075	NA	GPR42
ENSG00000072041	61.2642	3.56405	0.894822	3.98298	NA	NA	SLC6A15
ENSG00000270149	93.1817	3.56401	1.6814	2.11967	0.0340335	0.128257	NA
ENSG00000183876	1129.18	3.54997	0.384342	9.23649	2.54719e-20	2.05039e-17	ARSI
ENSG00000254512	1.36462	3.53673	3.38325	1.04536	0.295854	NA	NA
ENSG00000267597	1.18259	3.52788	2.92796	1.20489	0.228244	NA	NA
ENSG00000140481	67.2555	3.52372	0.419895	8.3919	4.78349e-17	1.65971e-14	CCDC33
ENSG00000234896	1.33855	3.52122	2.4938	1.41199	0.157953	NA	NA
ENSG00000163687	83.0091	3.51347	0.703689	4.99292	5.94717e-07	2.03193e-05	DNASE1L3
ENSG00000160882	1.60031	3.51201	3.20134	1.09704	NA	NA	CYP11B1
ENSG00000260537	0.507969	3.50949	3.41388	1.02801	0.303947	NA	NA
ENSG00000184560	1.34391	3.50774	3.33162	1.05286	0.292405	NA	SPEM2
ENSG00000171540	0.953427	3.50351	3.39181	1.03293	0.301635	NA	OTP
ENSG00000256347	0.695953	3.50243	3.05502	1.14645	0.251608	NA	NA
ENSG00000197084	2.60785	3.50237	1.85326	1.88984	0.058779	0.183961	LCE1C
ENSG00000125775	145.948	3.50176	0.45885	7.63161	2.31834e-14	4.66543e-12	SDCBP2
ENSG00000125775	145.948	3.50176	0.45885	7.63161	2.31834e-14	4.66543e-12	FKBP1A-SDCBP2
ENSG00000158125	231.39	3.49242	0.543594	6.42468	1.32145e-10	1.16635e-08	XDH
ENSG00000197506	78.0008	3.49067	0.515547	6.77082	1.28057e-11	1.48105e-09	SLC28A3
ENSG00000185761	252.07	3.48046	0.482594	7.21199	5.51404e-13	8.73736e-11	ADAMTSL5
ENSG00000177706	3176.48	3.47541	0.404582	8.59013	8.68726e-18	3.71962e-15	FAM20C
ENSG00000266818	1.21223	3.47338	3.37046	1.03053	0.302759	NA	NA
ENSG00000255725	0.501975	3.47051	3.41503	1.01625	0.309512	NA	NA
ENSG00000214297	0.817887	3.46763	2.29212	1.51285	0.130318	NA	NA
ENSG00000273724	1.03988	3.45369	2.62542	1.31548	0.18835	NA	NA
ENSG00000162069	413.989	3.44911	0.440393	7.83189	4.80578e-15	1.09899e-12	BICDL2
ENSG00000230081	2.32751	3.4455	1.58981	2.16723	0.030217	0.118752	NA
ENSG00000202502	1.09865	3.43704	2.94379	1.16756	0.242986	NA	NA
ENSG00000285526	20.6728	3.43659	1.98608	1.73033	NA	NA	NA
ENSG00000131037	540.159	3.43403	0.57279	5.99527	2.03146e-09	1.37647e-07	EPS8L1
ENSG00000164326	1.05668	3.43363	3.38896	1.01318	0.310974	NA	CARTPT
ENSG00000021852	1.0791	3.43089	2.19204	1.56516	0.117546	NA	C8B
ENSG00000274322	27.9526	3.43043	0.682197	5.0285	4.94331e-07	1.73729e-05	NA
ENSG00000123689	119.272	3.42543	0.570007	6.00947	1.86136e-09	1.29023e-07	G0S2
ENSG00000146276	6.37213	3.41978	1.5024	2.27621	0.0228336	0.098038	GABRR1
ENSG00000113070	432.666	3.41006	0.521884	6.53414	6.39747e-11	6.05388e-09	HBEGF
ENSG00000131746	5783.3	3.40674	0.395528	8.61315	7.10811e-18	3.10964e-15	TNS4
ENSG00000231396	0.909464	3.40195	3.03727	1.12007	0.262685	NA	USP17L10
ENSG00000257645	1.22204	3.3994	3.38621	1.0039	0.315429	NA	NA
ENSG00000120054	0.468895	3.39574	3.41732	0.993687	0.320375	NA	CPN1
ENSG00000182885	55.4628	3.39436	0.642151	5.28592	1.25071e-07	5.11572e-06	ADGRG3
ENSG00000182759	54.7051	3.39197	0.597218	5.67962	1.34993e-08	7.11153e-07	MAFA
ENSG00000258917	1.49336	3.38618	2.82855	1.19715	0.23125	NA	NA
ENSG00000070808	388.593	3.3796	0.35972	9.39508	5.71732e-21	4.79397e-18	CAMK2A
ENSG00000128713	1.05617	3.37677	3.0552	1.10525	0.26905	NA	HOXD11
ENSG00000107807	5.73136	3.37285	1.58032	2.13429	0.0328191	0.12516	TLX1
ENSG00000198092	81.7931	3.37051	0.556333	6.05843	1.37453e-09	9.95004e-08	TMPRSS11F
ENSG00000189127	67.4931	3.36759	0.643456	5.2336	1.66241e-07	6.61154e-06	ANKRD34B
ENSG00000147697	122.899	3.3673	0.623467	5.40092	6.63006e-08	2.91317e-06	GSDMC
ENSG00000234816	1.77655	3.36471	2.36844	1.42064	0.15542	NA	NA
ENSG00000169252	242.349	3.36429	0.430432	7.81608	5.44937e-15	1.23217e-12	ADRB2
ENSG00000242520	0.776196	3.36146	3.40174	0.988158	0.323075	NA	NA
ENSG00000280172	1.02392	3.35789	2.96174	1.13376	0.256897	NA	NA
ENSG00000104140	361.875	3.35698	0.419585	8.00072	1.23697e-15	3.11159e-13	RHOV
ENSG00000224464	7.10192	3.35414	1.064	3.1524	0.00161933	0.0140827	NA
ENSG00000248765	1.76868	3.35007	2.03073	1.64969	0.0990074	NA	NA
ENSG00000229415	2.02902	3.34881	2.41022	1.38942	0.164705	NA	SFTA3
ENSG00000168528	2244.59	3.34411	0.393709	8.49386	1.99877e-17	7.58929e-15	SERINC2
ENSG00000187583	392.34	3.34104	0.38349	8.71221	2.9801e-18	1.36299e-15	PLEKHN1
ENSG00000214318	29.2232	3.34061	0.92033	3.6298	0.000283645	0.0035945	NA
ENSG00000277761	0.450828	3.34059	3.41908	0.977045	0.328547	NA	NA
ENSG00000156413	96.9204	3.3402	0.599769	5.56915	2.55988e-08	1.25162e-06	FUT6
ENSG00000214711	362.552	3.33348	0.51022	6.53341	6.42906e-11	6.05388e-09	CAPN14
ENSG00000275811	3.06325	3.32969	2.24076	1.48597	NA	NA	NA
ENSG00000277748	0.52608	3.32955	3.32858	1.00029	0.317169	NA	NA
ENSG00000286014	0.441172	3.32313	3.41965	0.971776	NA	NA	NA
ENSG00000184292	6672.15	3.3231	0.372767	8.91467	4.89252e-19	2.52454e-16	TACSTD2
ENSG00000181997	0.694044	3.31358	3.40167	0.974105	0.330005	NA	NA
ENSG00000267692	1.1097	3.30936	3.39375	0.975133	0.329494	NA	NA
ENSG00000229635	0.521788	3.3027	3.41331	0.967594	0.333247	NA	NA
ENSG00000166535	555.816	3.29094	0.611368	5.38291	7.3293e-08	3.18346e-06	A2ML1
ENSG00000167617	3.4448	3.28567	3.28517	1.00015	NA	NA	CDC42EP5
ENSG00000274584	3.34715	3.27616	2.9796	1.09953	NA	NA	NA
ENSG00000256450	0.628533	3.27448	3.41104	0.959964	0.337074	NA	NA
ENSG00000265982	0.42982	3.27223	3.42135	0.956414	0.338863	NA	NA
ENSG00000226145	450.078	3.26974	0.68835	4.75012	2.03294e-06	5.87799e-05	NA
ENSG00000225933	1.12454	3.26894	3.00982	1.08609	0.277438	NA	NA
ENSG00000060558	391.881	3.26453	0.374698	8.71244	2.97406e-18	1.36299e-15	GNA15
ENSG00000277290	0.576785	3.25593	3.40844	0.955256	NA	NA	NA
ENSG00000253770	0.574734	3.25506	3.40911	0.954813	0.339672	NA	NA
ENSG00000101951	0.426893	3.2518	3.42205	0.950249	0.341986	NA	PAGE4
ENSG00000214856	73.4785	3.24983	0.779714	4.16798	3.07316e-05	0.000582496	KRT16P1
ENSG00000238172	1.76308	3.24877	2.01376	1.61328	0.106683	NA	NA
ENSG00000267908	0.745238	3.23335	2.35625	1.37224	0.169988	NA	NA
ENSG00000273734	19.2058	3.23203	3.33748	0.968403	NA	NA	NA
ENSG00000226243	2.27639	3.2215	2.01591	1.59804	0.110035	NA	NA
ENSG00000115523	47.7219	3.21723	0.532002	6.0474	1.47203e-09	1.0542e-07	GNLY
ENSG00000181652	334.464	3.21387	0.589495	5.4519	4.98345e-08	2.26381e-06	ATG9B
ENSG00000237766	5.38493	3.21206	3.35209	0.958228	NA	NA	NA
ENSG00000124143	35.8611	3.2062	0.913239	3.51081	0.00044675	0.00518178	ARHGAP40
ENSG00000180871	65.1735	3.20506	0.63691	5.0322	NA	NA	CXCR2
ENSG00000108352	1259.89	3.2013	0.334238	9.57789	9.90517e-22	9.06053e-19	RAPGEFL1
ENSG00000126467	1.21247	3.20026	2.55384	1.25312	0.210163	NA	TSKS
ENSG00000257616	0.726716	3.19807	3.17566	1.00706	0.313906	NA	NA
ENSG00000235413	1.28303	3.1949	2.27616	1.40364	0.160427	NA	NA
ENSG00000169876	0.790448	3.19397	2.75593	1.15894	0.246479	NA	MUC17
ENSG00000101213	287.784	3.19251	0.579141	5.5125	3.53782e-08	1.67518e-06	PTK6
ENSG00000164687	415.901	3.19238	0.460786	6.92812	4.26458e-12	5.68346e-10	FABP5
ENSG00000240522	0.961421	3.19164	1.83621	1.73817	0.0821809	NA	NA
ENSG00000136002	2670.9	3.18599	0.396363	8.03805	9.12809e-16	2.44925e-13	ARHGEF4
ENSG00000253621	0.925748	3.18175	2.54659	1.24942	0.211512	NA	NA
ENSG00000279124	3.96766	3.18149	1.17038	2.71833	0.00656124	0.0405648	NA
ENSG00000128274	989.709	3.18106	0.363717	8.74597	2.2111e-18	1.08527e-15	A4GALT
ENSG00000244242	316.294	3.17813	0.50205	6.33031	2.44663e-10	2.04298e-08	IFITM10
ENSG00000204710	0.535015	3.17625	3.41158	0.931021	0.351843	NA	SPDYC
ENSG00000238222	0.847614	3.16782	2.67656	1.18354	NA	NA	NA
ENSG00000225380	2.41804	3.16748	2.40201	1.31868	0.187277	0.390463	NA
ENSG00000165841	155.675	3.1656	0.815382	3.88235	0.00010345	0.00158543	CYP2C19
ENSG00000281991	23.0054	3.16516	2.65915	1.19029	0.233933	0.448905	TMEM265
ENSG00000218014	10.9737	3.16378	0.9056	3.49357	0.000476599	0.00544944	NA
ENSG00000253742	0.404056	3.1491	3.42572	0.919253	0.357963	NA	NA
ENSG00000213344	1.05041	3.14881	2.71603	1.15934	0.246316	NA	NA
ENSG00000254537	0.566232	3.14459	3.4149	0.920843	0.357132	NA	NA
ENSG00000234964	1.52514	3.14301	3.37978	0.929946	NA	NA	NA
ENSG00000175591	295.201	3.14243	0.514152	6.11187	9.84717e-10	7.36671e-08	P2RY2
ENSG00000198643	6.23771	3.14132	1.1378	2.76087	0.00576468	0.0368398	FAM3D
ENSG00000172818	215.154	3.13521	0.433067	7.23956	4.50138e-13	7.3053e-11	OVOL1
ENSG00000233578	1.7336	3.13226	2.81119	1.11421	0.265189	NA	NA
ENSG00000278486	0.590308	3.12952	3.40763	0.918385	NA	NA	NA
ENSG00000276316	0.655934	3.12705	3.40762	0.917665	NA	NA	NA
ENSG00000135638	9.97866	3.12588	1.40281	2.2283	0.0258607	0.106382	EMX1
ENSG00000232768	0.9507	3.12293	2.28139	1.36887	0.171039	NA	NA
ENSG00000258644	24.1349	3.12116	2.62878	1.1873	0.235108	0.450167	SYNJ2BP-COX16
ENSG00000262500	0.67074	3.11946	3.40533	0.916053	0.359639	NA	NA
ENSG00000188175	1.28531	3.11634	2.42898	1.28298	0.199499	NA	HEPACAM2
ENSG00000237330	16.4267	3.11612	1.04003	2.99617	0.0027339	0.0209111	RNF223
ENSG00000198502	327.503	3.10993	1.14135	2.72477	0.00643455	0.0400523	HLA-DRB5
ENSG00000126890	0.378148	3.10678	3.42731	0.906479	NA	NA	CTAG2
ENSG00000243250	0.821726	3.10574	3.39792	0.914014	0.36071	NA	NA
ENSG00000198788	0.635265	3.09813	3.40535	0.909782	0.362937	NA	MUC2
ENSG00000284554	3.40066	3.09426	3.31438	0.933587	NA	NA	NA
ENSG00000171903	71.7154	3.09214	0.792149	3.90349	9.48169e-05	0.00147457	CYP4F11
ENSG00000186466	23.6525	3.0917	1.3762	2.24655	0.0246686	0.102887	NA
ENSG00000248114	0.997584	3.08893	3.39828	0.908966	0.363368	NA	NA
ENSG00000230251	0.443691	3.08839	3.42011	0.90301	0.366521	NA	NA
ENSG00000159527	22.2194	3.0859	0.987107	3.12621	0.00177077	0.0150804	PGLYRP3
ENSG00000265590	7.64001	3.0791	2.02604	1.51976	NA	NA	NA
ENSG00000181885	581.867	3.07727	0.401062	7.67282	1.68258e-14	3.5271e-12	CLDN7
ENSG00000233198	15.724	3.07591	1.39446	2.20581	0.0273974	0.110823	RNF224
ENSG00000100739	52.9129	3.07324	0.509758	6.02882	1.65156e-09	1.17028e-07	BDKRB1
ENSG00000248909	5.91396	3.07283	1.52832	2.01058	0.0443694	0.153186	NA
ENSG00000259651	0.553849	3.06911	3.29003	0.932851	0.350897	NA	NA
ENSG00000143185	4.57956	3.06829	1.25239	2.44995	NA	NA	XCL2
ENSG00000108950	1992.47	3.05895	0.286527	10.676	1.31887e-26	2.41281e-23	FAM20A
ENSG00000130487	67.0534	3.05741	0.821616	3.72122	0.000198264	0.00268178	KLHDC7B
ENSG00000234167	4.44197	3.04755	1.38105	2.20669	0.0273356	0.11064	NA
ENSG00000214843	0.511982	3.04737	3.41802	0.891562	0.372628	NA	NA
ENSG00000168122	1.47458	3.04252	2.2697	1.34049	0.180084	NA	NA
ENSG00000153802	496.789	3.0399	0.450363	6.74988	1.47966e-11	1.69186e-09	TMPRSS11D
ENSG00000154198	1.39379	3.0385	2.19905	1.38174	0.167053	NA	CYP4Z2P
ENSG00000169583	130.716	3.03462	0.632843	4.79521	1.62503e-06	4.8809e-05	CLIC3
ENSG00000136352	1.25243	3.03124	2.62011	1.15692	NA	NA	NKX2-1
ENSG00000153923	2.13451	3.02655	1.86887	1.61946	0.105349	NA	CLCA3P
ENSG00000284842	5.55729	3.02107	3.35028	0.901737	NA	NA	NA
ENSG00000123892	103.593	3.02032	0.418677	7.21396	5.43489e-13	8.68029e-11	RAB38
ENSG00000260628	23.4379	3.01671	0.729357	4.13612	3.53227e-05	0.000656964	NA
ENSG00000188873	3.33178	3.01223	1.69019	1.78218	NA	NA	NA
ENSG00000139656	1.21935	3.00878	2.97306	1.01202	NA	NA	SMIM2
ENSG00000199373	0.362798	3.00825	3.43049	0.876914	0.380533	NA	NA
ENSG00000233868	0.362798	3.00825	3.43049	0.876914	0.380533	NA	NA
ENSG00000244280	0.711417	3.00161	3.19085	0.940693	0.346862	NA	ECEL1P2
ENSG00000250306	0.853374	3.00072	3.4003	0.882488	0.377513	NA	NA
ENSG00000241556	7.65325	3.0001	1.44915	2.07025	NA	NA	NA
ENSG00000234479	5.86898	2.99995	3.15683	0.950303	0.341958	0.563596	AP1B1P1
ENSG00000168398	345.441	2.99899	0.359707	8.33731	7.59971e-17	2.59215e-14	BDKRB2
ENSG00000166013	0.351671	2.99734	3.43076	0.873666	0.3823	NA	NA
ENSG00000213287	0.559043	2.99268	2.81485	1.06317	0.287703	NA	NA
ENSG00000268629	0.687222	2.99065	3.17411	0.942202	0.346089	NA	TEX13A
ENSG00000242888	3.13043	2.9876	2.49194	1.19891	NA	NA	NA
ENSG00000286264	14.5199	2.9839	1.47108	2.02838	NA	NA	NA
ENSG00000198555	1.09428	2.98035	3.38881	0.879466	0.379148	NA	NA
ENSG00000240163	2.63355	2.98015	1.40343	2.12347	0.0337142	0.127603	NA
ENSG00000253137	0.367983	2.97837	3.43124	0.868014	0.385387	NA	NA
ENSG00000069812	1006.34	2.97723	0.382997	7.77351	7.63386e-15	1.68817e-12	HES2
ENSG00000104783	429.237	2.9764	0.484743	6.14016	NA	NA	KCNN4
ENSG00000073737	34.953	2.97315	0.508559	5.84623	5.02834e-09	3.00268e-07	DHRS9
ENSG00000134775	708.842	2.97303	0.406925	7.30609	2.75021e-13	4.65086e-11	FHOD3
ENSG00000214533	1.23051	2.97036	2.31963	1.28053	0.200359	NA	NA
ENSG00000265298	7.45802	2.96389	0.890649	3.32779	0.000875379	0.00878039	LOC101929240
ENSG00000166897	73.526	2.95862	0.580134	5.09989	3.39854e-07	1.2549e-05	ELFN2
ENSG00000272772	0.336131	2.95795	3.43176	0.861932	NA	NA	NA
ENSG00000268104	279.864	2.95725	0.546028	5.41592	6.09734e-08	2.69914e-06	SLC6A14
ENSG00000278001	2.31769	2.95599	1.4919	1.98135	0.0475515	0.160397	NA
ENSG00000251149	0.992215	2.95509	2.36153	1.25134	0.210809	NA	NA
ENSG00000173467	0.678119	2.95235	3.40334	0.867485	0.385676	NA	AGR3
ENSG00000197550	38.4819	2.95041	0.765142	3.85603	0.000115243	0.00172427	NA
ENSG00000175416	1130.44	2.94914	0.330208	8.93115	4.21604e-19	2.3335e-16	CLTB
ENSG00000241627	4.33314	2.94678	1.16707	2.52494	0.0115717	0.0608557	NA
ENSG00000267056	6.08611	2.94438	1.30504	2.25615	0.0240611	0.101246	NA
ENSG00000161798	6.9114	2.94155	1.63839	1.79539	0.072592	0.211685	AQP5
ENSG00000176134	9.02329	2.94024	1.48409	1.98118	0.0475716	0.160411	NA
ENSG00000115718	2.94357	2.93843	0.916841	3.20495	0.00135086	0.0122069	PROC
ENSG00000169840	0.633293	2.93796	3.41089	0.861348	0.389046	NA	GSX1
ENSG00000169059	1.52117	2.93487	2.50075	1.17359	0.240557	NA	VCX3A
ENSG00000143512	73.0831	2.93435	0.697169	4.20895	2.56561e-05	0.000504203	HHIPL2
ENSG00000178726	1085.1	2.93309	0.43983	6.6687	2.58083e-11	2.72837e-09	THBD
ENSG00000170128	0.947443	2.92765	3.08713	0.948339	0.342957	NA	GPR25
ENSG00000108846	1595.43	2.92557	0.354209	8.25944	1.46359e-16	4.67512e-14	ABCC3
ENSG00000219928	2.52148	2.92439	1.48801	1.9653	0.0493799	0.164306	NA
ENSG00000250016	2.08492	2.92392	2.03679	1.43555	0.151131	NA	NA
ENSG00000156453	1367.6	2.92269	0.439181	6.65486	2.83562e-11	2.92636e-09	PCDH1
ENSG00000198758	0.912654	2.9223	2.66724	1.09563	0.273241	NA	EPS8L3
ENSG00000231296	1.27777	2.92194	3.36418	0.868546	0.385096	NA	NA
ENSG00000147676	565.6	2.91755	0.492447	5.92459	3.13077e-09	1.96886e-07	MAL2
ENSG00000183783	4.19497	2.9155	1.8026	1.61739	0.105794	0.271261	KCTD8
ENSG00000250264	12.8005	2.91318	3.33953	0.87233	NA	NA	NA
ENSG00000138109	140.781	2.91206	0.713167	4.08327	4.44059e-05	0.000796456	CYP2C9
ENSG00000225190	468.156	2.90923	1.92302	1.51284	0.13032	0.311357	PLEKHM1
ENSG00000163435	484.457	2.90638	0.374713	7.75629	8.74532e-15	1.90019e-12	ELF3
ENSG00000133477	607.258	2.90411	0.508074	5.71591	1.09117e-08	5.88705e-07	FAM83F
ENSG00000166589	1.40871	2.90056	3.30075	0.87876	0.379532	NA	CDH16
ENSG00000122859	0.321422	2.89509	3.43341	0.84321	0.399111	NA	NEUROG3
ENSG00000189433	59.82	2.8917	0.65748	4.39815	1.09176e-05	0.000247139	GJB4
ENSG00000271509	1.05008	2.89103	2.61607	1.1051	0.269116	NA	NA
ENSG00000280208	0.736207	2.88652	3.12199	0.924578	0.355185	NA	NA
ENSG00000273398	5.65692	2.88087	1.50405	1.9154	0.0554409	0.176618	NA
ENSG00000155066	3428.25	2.88048	0.455921	6.31794	2.6507e-10	2.19517e-08	PROM2
ENSG00000267500	7.95287	2.87798	0.956288	3.00954	0.00261646	0.0202748	NA
ENSG00000283270	0.538098	2.87491	3.37499	0.851827	0.39431	NA	LOC105374855
ENSG00000139626	277.934	2.87084	0.354174	8.10574	5.24246e-16	1.50884e-13	ITGB7
ENSG00000236327	0.482816	2.87052	3.42422	0.838299	0.401863	NA	NA
ENSG00000200246	1.97357	2.86926	2.26975	1.26413	0.206183	NA	NA
ENSG00000267590	0.433223	2.86816	3.42431	0.837588	0.402262	NA	NA
ENSG00000238269	0.724473	2.86747	3.21412	0.892148	0.372314	NA	PAGE2B
ENSG00000094963	2338.77	2.86474	0.508402	5.6348	1.75259e-08	9.02022e-07	FMO2
ENSG00000163646	0.323245	2.85913	3.43439	0.832501	0.405126	NA	CLRN1
ENSG00000227795	0.323245	2.85913	3.43439	0.832501	0.405126	NA	NA
ENSG00000249884	4.36699	2.85848	1.92032	1.48855	0.136606	0.321436	RNF103-CHMP3
ENSG00000284956	0.760218	2.85722	3.13611	0.911071	NA	NA	NA
ENSG00000259657	2.51459	2.85639	1.57627	1.81212	0.0699671	0.206569	NA
ENSG00000159182	0.312597	2.85537	3.43449	0.83138	0.405759	NA	PRAC1
ENSG00000260001	7.3103	2.85508	0.905854	3.15181	0.00162261	0.0140929	TGFBR3L
ENSG00000105289	101.494	2.85451	0.5497	5.19285	2.07099e-07	8.01474e-06	TJP3
ENSG00000249965	6.82155	2.85449	1.39098	2.05214	NA	NA	NA
ENSG00000241984	2.07918	2.85285	2.2291	1.27982	0.200608	NA	NA
ENSG00000158246	191.94	2.8507	0.419392	6.79723	1.06653e-11	1.25514e-09	TENT5B
ENSG00000128510	228.562	2.85054	0.527214	5.40679	6.41627e-08	2.8316e-06	CPA4
ENSG00000109272	5.53526	2.85008	1.3318	2.14002	0.0323528	0.124084	PF4V1
ENSG00000198113	331.646	2.842	0.403705	7.03981	1.92502e-12	2.78699e-10	TOR4A
ENSG00000175793	3949.16	2.83235	0.379315	7.46701	8.20345e-14	1.51455e-11	SFN
ENSG00000197067	0.780101	2.83149	3.39898	0.833042	0.404821	NA	NA
ENSG00000136542	2035.66	2.83027	0.312317	9.06218	1.27867e-19	8.30065e-17	GALNT5
ENSG00000249978	2.66941	2.82901	2.49211	1.13518	0.256298	0.472927	NA
ENSG00000270225	5.21025	2.8289	1.4018	2.01804	0.043587	0.151389	NA
ENSG00000198624	454.858	2.82854	0.431474	6.55553	5.54445e-11	5.36312e-09	CCDC69
ENSG00000074410	1097.6	2.82559	0.364868	7.74416	9.62181e-15	2.05989e-12	CA12
ENSG00000221955	587.966	2.82354	0.341118	8.27732	1.25979e-16	4.15605e-14	SLC12A8
ENSG00000241790	6.86613	2.81897	3.34599	0.842492	NA	NA	NA
ENSG00000218792	1.40235	2.81492	1.97859	1.42269	0.154826	NA	NA
ENSG00000224604	0.365542	2.8135	3.42953	0.820377	0.412001	NA	NA
ENSG00000131355	17.3729	2.81326	0.928701	3.02924	NA	NA	ADGRE3
ENSG00000160471	439.041	2.80989	0.477279	5.88732	3.92502e-09	2.38632e-07	COX6B2
ENSG00000200914	4.2084	2.80924	1.2488	2.24955	0.0244774	0.102374	NA
ENSG00000147571	3.55875	2.8079	1.8303	1.53412	0.124999	0.303107	CRH
ENSG00000271639	2.88648	2.799	1.57197	1.78056	0.074984	0.215822	NA
ENSG00000204435	0.294115	2.79894	3.43607	0.814575	0.415315	NA	CSNK2B
ENSG00000124875	207.997	2.79717	0.472991	5.91378	3.34342e-09	2.08953e-07	CXCL6
ENSG00000216368	0.376621	2.78523	3.42826	0.812432	NA	NA	NA
ENSG00000128218	3.44868	2.78473	1.64458	1.69327	0.0904035	0.244691	VPREB3
ENSG00000259931	4.80204	2.77934	1.315	2.11357	0.0345517	0.129579	NA
ENSG00000265788	2.54127	2.77777	1.49579	1.85706	0.0633024	0.193603	NA
ENSG00000253677	1.02725	2.77532	2.7171	1.02143	0.307052	NA	NA
ENSG00000177614	301.793	2.77516	0.394968	7.02631	2.12072e-12	3.02676e-10	PGBD5
ENSG00000218180	4.56622	2.77216	1.7735	1.5631	NA	NA	NA
ENSG00000231390	3.2908	2.77014	1.57178	1.76242	0.0779987	0.222109	NA
ENSG00000185033	1943.33	2.76801	0.375633	7.36892	1.72012e-13	3.01006e-11	SEMA4B
ENSG00000124145	1396.02	2.76779	0.277847	9.96158	2.24455e-23	2.65702e-20	SDC4
ENSG00000285708	8.01791	2.76603	1.16404	2.37623	0.0174904	0.0815516	FOXP1
ENSG00000159231	56.6775	2.76554	0.526603	5.25166	1.50738e-07	6.03073e-06	CBR3
ENSG00000111319	964.872	2.76347	0.407866	6.77545	1.24016e-11	1.4426e-09	SCNN1A
ENSG00000242114	48.7693	2.76289	0.60667	4.55419	5.25885e-06	0.000131956	MTFP1
ENSG00000228816	7.86703	2.76085	1.33988	2.06052	0.0393485	0.140823	NA
ENSG00000275026	4.93468	2.7601	1.61632	1.70764	0.0877022	0.239835	NA
ENSG00000242083	0.992518	2.75947	2.39407	1.15263	0.249064	NA	NA
ENSG00000254750	6.53482	2.75829	0.811144	3.4005	0.000672639	0.00716959	NA
ENSG00000242992	2.47166	2.75504	1.39724	1.97177	0.0486355	0.162582	NA
ENSG00000258691	1.51264	2.75096	2.54353	1.08155	0.279453	NA	NA
ENSG00000229853	1.17964	2.74891	2.31005	1.18998	0.234055	NA	NA
ENSG00000256134	0.813842	2.74885	3.39915	0.808687	0.418695	NA	NA
ENSG00000212138	1.94387	2.74745	2.57502	1.06696	0.285988	NA	NA
ENSG00000144771	1.44099	2.74541	2.53832	1.08159	NA	NA	LRTM1
ENSG00000169403	401.573	2.74432	0.414226	6.62517	3.46854e-11	3.5253e-09	PTAFR
ENSG00000263045	4.38535	2.74214	1.54213	1.77814	0.0753802	0.216707	NA
ENSG00000217930	0.691443	2.74193	3.40351	0.805619	0.420462	NA	PAM16
ENSG00000109062	2157.88	2.7404	0.310303	8.83137	1.03405e-18	5.20228e-16	SLC9A3R1
ENSG00000230572	0.531739	2.74038	2.28878	1.19731	0.231184	NA	NA
ENSG00000189334	807.728	2.73975	0.407024	6.73117	1.68299e-11	1.88334e-09	S100A14
ENSG00000147168	191.332	2.73909	0.464629	5.89522	3.74179e-09	2.29573e-07	IL2RG
ENSG00000171017	627.2	2.73756	0.403812	6.77928	1.20775e-11	1.41307e-09	LRRC8E
ENSG00000158055	67.2971	2.73705	0.670785	4.08037	4.49641e-05	0.000805034	GRHL3
ENSG00000186442	1.95768	2.73674	1.60714	1.70287	0.0885931	NA	KRT3
ENSG00000159166	1097.52	2.7284	0.405463	6.72909	1.70726e-11	1.89817e-09	LAD1
ENSG00000244743	0.471475	2.72839	3.42891	0.795701	0.426206	NA	NA
ENSG00000212238	2.82285	2.71706	2.74314	0.990493	0.321933	0.543601	NA
ENSG00000142789	0.674163	2.71519	3.37224	0.80516	0.420727	NA	CELA3A
ENSG00000173153	342.608	2.70968	0.456024	5.94198	2.81607e-09	1.8048e-07	ESRRA
ENSG00000074211	280.777	2.70832	0.428518	6.3202	2.61222e-10	2.17225e-08	PPP2R2C
ENSG00000189280	238.678	2.70799	0.409894	6.60656	3.93346e-11	3.95785e-09	GJB5
ENSG00000266820	365.667	2.70762	0.384052	7.05014	1.78736e-12	2.62546e-10	NA
ENSG00000021355	821.67	2.70692	0.33358	8.11475	4.868e-16	1.46214e-13	SERPINB1
ENSG00000184293	3.14597	2.70637	1.17438	2.30451	0.0211942	0.0933063	CLECL1
ENSG00000250479	283.887	2.70402	0.336613	8.03301	9.51085e-16	2.50572e-13	CHCHD10
ENSG00000241741	11.5226	2.69886	1.33185	2.0264	NA	NA	NA
ENSG00000173156	430.114	2.69736	0.302167	8.92672	4.38839e-19	2.3335e-16	RHOD
ENSG00000188816	1.19739	2.69719	2.58796	1.04221	0.297317	NA	HMX2
ENSG00000160862	7.65154	2.69507	1.49429	1.80357	0.0712982	0.209358	AZGP1
ENSG00000151715	162.189	2.69203	0.446786	6.02533	1.68762e-09	1.19164e-07	TMEM45B
ENSG00000217653	0.952447	2.69181	2.74172	0.981794	0.326201	NA	NA
ENSG00000234450	3.90768	2.68904	1.62011	1.65979	0.0969571	0.25589	NA
ENSG00000235440	1.96904	2.68869	2.27025	1.18431	0.23629	NA	NA
ENSG00000278654	0.813387	2.684	3.40325	0.788657	0.430312	NA	NA
ENSG00000134827	5.50909	2.68056	1.94956	1.37495	0.169146	0.368147	TCN1
ENSG00000170423	9.32517	2.68047	1.00209	2.67489	0.00747544	0.0446132	KRT78
ENSG00000237039	0.832489	2.67791	2.39569	1.1178	0.263651	NA	NA
ENSG00000178795	1.03844	2.67742	2.34956	1.13954	0.254478	NA	GDPD4
ENSG00000182752	5319.48	2.67603	0.438529	6.10228	1.04568e-09	7.7365e-08	PAPPA
ENSG00000232203	0.551902	2.67592	3.33475	0.802433	0.422303	NA	NA
ENSG00000159184	6.68708	2.67377	1.34063	1.99441	0.0461071	0.157025	HOXB13
ENSG00000185215	4188.26	2.67331	0.305764	8.74304	2.26912e-18	1.08723e-15	TNFAIP2
ENSG00000128714	5.40764	2.67109	1.64201	1.62673	0.103795	0.267449	HOXD13
ENSG00000271043	2.40968	2.66993	1.87053	1.42736	0.153476	0.345631	NA
ENSG00000229107	5.55019	2.66968	2.19542	1.21602	NA	NA	NA
ENSG00000143382	683.812	2.66627	0.334918	7.96098	1.70677e-15	4.18866e-13	ADAMTSL4
ENSG00000250886	1.04973	2.66607	3.0765	0.866592	0.386166	NA	NA
ENSG00000264230	504.384	2.66536	0.446835	5.96497	2.44676e-09	1.61969e-07	ANXA8L1
ENSG00000182000	0.545147	2.66441	3.41264	0.780747	0.434951	NA	NA
ENSG00000119535	466.574	2.66436	0.483629	5.5091	3.60668e-08	1.69581e-06	CSF3R
ENSG00000155269	67.7435	2.66195	0.643561	4.13629	3.52963e-05	0.000656964	GPR78
ENSG00000234325	7.88256	2.66124	1.62563	1.63705	0.10162	0.263361	NA
ENSG00000285446	4.33733	2.65631	2.43688	1.09004	0.275694	0.493952	NA
ENSG00000261336	3.3706	2.65551	1.48085	1.79323	NA	NA	NA
ENSG00000127824	826.794	2.65457	0.449463	5.90609	3.50315e-09	2.17584e-07	TUBA4A
ENSG00000167608	135.238	2.65115	1.79757	1.47485	0.140253	0.326521	TMC4
ENSG00000146072	4018.25	2.64909	0.37087	7.14291	9.13783e-13	1.41454e-10	TNFRSF21
ENSG00000153714	200.981	2.64827	0.469197	5.64427	1.65881e-08	8.58149e-07	LURAP1L
ENSG00000072657	164.56	2.64271	0.657022	4.02225	5.76447e-05	0.000984756	TRHDE
ENSG00000268879	3.18073	2.64217	1.39803	1.88993	0.0587678	0.183954	NA
ENSG00000141096	2.41379	2.63983	2.17732	1.21242	0.22535	0.438328	DPEP3
ENSG00000233493	37.5701	2.6364	0.589617	4.47137	7.77199e-06	0.00018571	TMEM238
ENSG00000285938	1.87715	2.635	2.29089	1.15021	0.250058	NA	NA
ENSG00000073754	5.02491	2.63122	1.69469	1.55262	0.120513	0.295721	CD5L
ENSG00000008516	94.9125	2.62658	0.449516	5.84313	5.12285e-09	3.05007e-07	MMP25
ENSG00000248751	6.78642	2.62648	1.4879	1.76523	0.0775249	0.221104	NA
ENSG00000160932	363.186	2.62625	1.13602	2.3118	0.020789	0.0920447	LY6E
ENSG00000185247	19.4014	2.62564	1.17067	2.24285	0.0249063	0.103682	MAGEA11
ENSG00000235636	1.95495	2.62401	2.25946	1.16134	NA	NA	NA
ENSG00000227077	0.811481	2.62198	2.74504	0.955171	0.339491	NA	NA
ENSG00000285982	2.4931	2.62016	3.10956	0.842614	0.399445	0.617479	NA
ENSG00000231579	2.25867	2.61815	1.63616	1.60018	0.109559	NA	NA
ENSG00000248231	12.0514	2.61794	1.46022	1.79284	0.0729985	0.212286	NA
ENSG00000265190	938.894	2.61662	0.484977	5.39535	6.83889e-08	2.99839e-06	ANXA8
ENSG00000231047	9.74375	2.60878	1.10755	2.35544	0.0185006	0.0846535	NA
ENSG00000237252	0.613411	2.60373	3.40833	0.76393	0.444909	NA	NA
ENSG00000212994	7.77712	2.60344	2.72026	0.957056	0.338539	0.559892	NA
ENSG00000253683	1.63594	2.6026	3.37846	0.770351	NA	NA	NA
ENSG00000214653	1.23802	2.60244	2.3267	1.11851	0.263349	NA	NA
ENSG00000213218	0.69877	2.59827	3.40418	0.763258	0.445309	NA	CSH2
ENSG00000232334	17.6332	2.59338	1.02116	2.53964	0.0110967	0.0591295	NA
ENSG00000186075	1.12906	2.59186	2.62363	0.98789	0.323206	NA	ZPBP2
ENSG00000116815	249.178	2.5911	0.346703	7.47355	7.80585e-14	1.45449e-11	CD58
ENSG00000282278	8.27581	2.58844	3.34291	0.774308	NA	NA	NA
ENSG00000134571	8.68663	2.5865	1.23439	2.09537	NA	NA	MYBPC3
ENSG00000277862	0.375284	2.58641	3.43264	0.753476	0.451164	NA	NA
ENSG00000239426	1.51718	2.5843	2.60507	0.992027	0.321185	NA	NA
ENSG00000240069	0.731479	2.58398	3.41158	0.757413	0.448802	NA	NA
ENSG00000100290	28.4464	2.58373	0.703778	3.67123	0.000241386	0.00315023	BIK
ENSG00000164086	1433.67	2.58348	0.321647	8.03203	9.58758e-16	2.50572e-13	DUSP7
ENSG00000251571	0.522899	2.57938	2.98353	0.86454	0.387291	NA	NA
ENSG00000001084	3646.98	2.57718	0.434196	5.93553	2.92893e-09	1.86944e-07	GCLC
ENSG00000157111	39.5068	2.57681	0.630204	4.08885	4.33521e-05	0.000780029	TMEM171
ENSG00000224852	0.788422	2.57502	3.41186	0.754725	0.450414	NA	NA
ENSG00000168481	17.9165	2.57458	0.906649	2.83966	0.00451616	0.0307454	LGI3
ENSG00000100065	267.281	2.57334	0.416041	6.18529	6.19895e-10	4.83518e-08	CARD10
ENSG00000213362	4.32744	2.57118	1.68795	1.52326	0.127694	0.307346	NA
ENSG00000272968	2.9996	2.56972	1.21187	2.12047	0.0339668	0.128125	RBAK-RBAKDN
ENSG00000172927	42.5101	2.56797	0.602905	4.25932	2.05048e-05	0.000419348	MYEOV
ENSG00000213252	0.889431	2.56497	2.4295	1.05576	0.291078	NA	NA
ENSG00000144045	41.5415	2.56424	0.681338	3.76354	0.000167527	0.00233632	DQX1
ENSG00000236480	1.77484	2.56381	1.23918	2.06895	0.0385507	NA	NA
ENSG00000233802	0.833366	2.56307	3.13534	0.817479	0.413655	NA	TRIM49D2
ENSG00000244482	1.61186	2.56132	2.50402	1.02288	NA	NA	LILRA6
ENSG00000250189	20.8384	2.56022	0.753372	3.39835	0.000677942	0.00721847	NA
ENSG00000248122	0.773606	2.55682	3.16012	0.809089	0.418464	NA	NA
ENSG00000127377	3.60992	2.55234	1.22588	2.08204	0.0373386	0.13605	CRYGN
ENSG00000159423	1101.63	2.55039	0.42796	5.95942	2.53142e-09	1.65551e-07	ALDH4A1
ENSG00000237810	0.932671	2.54882	2.64423	0.963918	0.335087	NA	NA
ENSG00000100031	321.784	2.5459	0.43946	5.79324	6.90397e-09	3.91367e-07	GGT1
ENSG00000185043	397.874	2.53884	0.381484	6.65515	2.83002e-11	2.92636e-09	CIB1
ENSG00000158050	227.623	2.53484	0.590536	4.29244	1.7672e-05	0.00037045	DUSP2
ENSG00000229376	1.86644	2.53435	2.88175	0.879445	0.37916	NA	NA
ENSG00000137411	3.94421	2.5291	2.44652	1.03375	NA	NA	VARS2
ENSG00000168955	8.50542	2.52862	0.982837	2.57277	0.0100887	0.0552602	TM4SF20
ENSG00000270232	2.57412	2.52784	1.85504	1.36268	0.172983	0.373324	NA
ENSG00000201728	0.879639	2.52542	2.72583	0.926477	0.354198	NA	NA
ENSG00000006327	685.235	2.52	0.356102	7.07661	1.47723e-12	2.18586e-10	TNFRSF12A
ENSG00000214617	25.2395	2.51904	0.744851	3.38194	0.000719765	0.00756644	SLC6A10P
ENSG00000258734	0.33999	2.51873	3.43218	0.733857	0.463036	NA	NA
ENSG00000134200	0.289707	2.51524	3.43794	0.731614	0.464404	NA	TSHB
ENSG00000146166	16.9929	2.51236	0.897839	2.79823	0.0051383	0.0339249	LGSN
ENSG00000251608	0.234447	2.51126	3.44512	0.728932	0.466043	NA	OR12D1
ENSG00000170178	0.394985	2.51044	3.18648	0.787842	0.430789	NA	HOXD12
ENSG00000174279	0.242434	2.5055	3.44532	0.72722	0.467091	NA	EVX2
ENSG00000122180	1.8132	2.50395	2.55301	0.980782	0.3267	NA	MYOG
ENSG00000232608	1.11258	2.50383	1.92019	1.30395	0.19225	NA	NA
ENSG00000164855	623.148	2.50031	0.365117	6.84797	7.49032e-12	9.30464e-10	TMEM184A
ENSG00000104818	0.630804	2.50013	3.40842	0.733515	0.463244	NA	CGB2
ENSG00000244573	2.9182	2.5	1.89655	1.31818	0.187442	0.390693	NA
ENSG00000234825	1.61916	2.49615	1.5907	1.56922	0.116597	NA	NA
ENSG00000241106	13.5686	2.49586	1.21217	2.059	0.0394941	0.141269	HLA-DOB
ENSG00000183971	4.07992	2.49134	1.07304	2.32176	0.0202461	0.0904402	NPW
ENSG00000184828	1626.36	2.49057	0.453933	5.48664	4.09651e-08	1.8995e-06	ZBTB7C
ENSG00000214249	1.20733	2.48811	1.52979	1.62644	0.103856	NA	CTAGE11P
ENSG00000181617	7412.93	2.4856	0.671677	3.70059	0.000215096	0.00288189	FDCSP
ENSG00000233877	0.553643	2.47997	3.37984	0.733754	0.463099	NA	NA
ENSG00000133475	13.0425	2.47904	0.920458	2.69327	0.00707553	0.0429227	GGT2
ENSG00000255730	14.3447	2.47858	3.03839	0.815756	0.41464	0.632089	NA
ENSG00000214822	43.8442	2.47765	0.806105	3.07361	0.00211486	0.0172477	KRT16P3
ENSG00000173267	59.8611	2.47589	0.414235	5.97702	2.2726e-09	1.51358e-07	SNCG
ENSG00000277435	0.479924	2.47448	3.01756	0.820027	0.412201	NA	NA
ENSG00000234602	1.81429	2.4736	1.68662	1.46661	0.142483	NA	MCIDAS
ENSG00000286239	5.18741	2.47339	1.3555	1.82471	0.068045	0.202841	NA
ENSG00000218819	37.1458	2.46778	0.863941	2.85643	0.00428439	0.0295777	TDRD15
ENSG00000188056	3.37432	2.46751	1.81956	1.3561	0.175067	0.375592	TREML4
ENSG00000091583	0.410043	2.46545	3.43611	0.717512	0.473058	NA	APOH
ENSG00000140459	155.789	2.46424	0.567833	4.33972	1.42662e-05	0.000309367	CYP11A1
ENSG00000128604	235.347	2.45778	0.402451	6.10704	1.01497e-09	7.537e-08	IRF5
ENSG00000116031	32.6976	2.4564	0.725966	3.38363	0.00071535	0.0075252	CD207
ENSG00000162366	28.1054	2.45637	0.791676	3.10274	0.00191737	0.0160422	PDZK1IP1
ENSG00000183778	188.936	2.4549	0.556966	4.40763	1.04508e-05	0.00023791	B3GALT5
ENSG00000135114	18.6867	2.45429	0.883212	2.77882	0.00545564	0.0353516	OASL
ENSG00000149968	128.34	2.45389	0.832768	2.94667	0.00321214	0.0236212	MMP3
ENSG00000266094	652.438	2.45246	0.303502	8.08052	6.44914e-16	1.77784e-13	RASSF5
ENSG00000204816	2.33246	2.45028	3.36948	0.727198	0.467105	0.677821	NA
ENSG00000182566	2.13155	2.44924	2.11283	1.15922	0.246365	NA	CLEC4G
ENSG00000237137	0.483557	2.44877	3.42712	0.714527	0.474901	NA	NA
ENSG00000117984	10354.1	2.44819	0.420556	5.82132	5.83859e-09	3.38605e-07	CTSD
ENSG00000244144	2.25191	2.44589	1.63928	1.49205	0.135685	NA	NA
ENSG00000180708	2.44013	2.4452	1.79166	1.36477	0.172325	0.372529	OR10K2
ENSG00000213859	716.398	2.44246	0.394489	6.19144	5.96166e-10	4.66819e-08	KCTD11
ENSG00000198569	13.2072	2.43801	0.859158	2.83768	0.0045443	0.0309055	SLC34A3
ENSG00000256167	1.11862	2.43675	1.63299	1.4922	0.135647	NA	NA
ENSG00000137868	662.842	2.43424	0.468733	5.19323	2.06679e-07	8.01389e-06	STRA6
ENSG00000274010	1.3284	2.43361	2.60255	0.935087	0.349744	NA	NA
ENSG00000213225	7.89363	2.43211	0.855928	2.84149	0.00449029	0.0306086	NA
ENSG00000159387	23.8544	2.42945	0.950282	2.55656	0.0105713	0.0571105	IRX6
ENSG00000163209	448.986	2.42863	0.739541	3.28396	0.00102358	0.00988885	SPRR3
ENSG00000274162	4.24617	2.42843	1.54237	1.57448	0.115376	0.287497	NA
ENSG00000177350	0.80519	2.42205	2.03501	1.19019	0.233973	NA	RPL13AP3
ENSG00000139053	0.274599	2.42154	3.43969	0.704	0.481433	NA	PDE6H
ENSG00000188396	6.3383	2.42131	1.00533	2.40848	0.0160192	0.0765742	TCTEX1D4
ENSG00000025708	824.021	2.41728	0.431778	5.59843	2.16306e-08	1.08823e-06	TYMP
ENSG00000188643	1233.31	2.41597	0.305957	7.89643	2.86995e-15	6.71567e-13	S100A16
ENSG00000129151	49.9481	2.41506	0.553933	4.35983	1.30162e-05	0.000287489	BBOX1
ENSG00000229835	0.663218	2.41413	2.18731	1.10369	0.269726	NA	NA
ENSG00000251013	7.78986	2.4118	2.09896	1.14904	NA	NA	NA
ENSG00000255319	2.84191	2.41009	1.88476	1.27873	0.200994	0.408112	NA
ENSG00000265203	0.425616	2.40981	3.42548	0.703495	0.481747	NA	RBP3
ENSG00000184906	13.1369	2.40947	1.05136	2.29177	0.0219191	0.0953524	NA
ENSG00000205502	6.53609	2.40839	1.0396	2.31666	0.0205224	0.0912031	C2CD4B
ENSG00000230585	2.39374	2.4054	1.74451	1.37884	0.167945	0.366129	NA
ENSG00000214176	4269.28	2.40528	0.386823	6.21805	5.03381e-10	3.98821e-08	PLEKHM1P1
ENSG00000178363	2415.5	2.405	0.439891	5.46727	4.57024e-08	2.09026e-06	CALML3
ENSG00000204478	0.210082	2.40274	3.449	0.696648	0.486023	NA	PRAMEF20
ENSG00000275993	917.284	2.40162	0.511103	4.69889	2.61581e-06	7.32413e-05	SIK1B
ENSG00000135253	195.379	2.40104	0.480153	5.00058	5.71595e-07	1.95959e-05	KCP
ENSG00000093134	50.8482	2.39905	0.684892	3.50282	0.000460365	0.00529393	VNN3
ENSG00000287988	1.82371	2.39891	2.87027	0.835777	0.40328	NA	NA
ENSG00000281887	45.6551	2.39598	1.9283	1.24253	0.21404	0.424034	GIMAP1-GIMAP5
ENSG00000127084	393.297	2.39533	0.428579	5.589	2.28382e-08	1.14044e-06	FGD3
ENSG00000183169	1.39896	2.38689	2.05961	1.1589	0.246496	NA	NA
ENSG00000185499	377.135	2.38563	0.348943	6.83675	8.10122e-12	9.88054e-10	MUC1
ENSG00000133115	0.217679	2.38356	3.44972	0.690943	0.489601	NA	STOML3
ENSG00000154914	97.3467	2.38217	0.434382	5.48406	4.15685e-08	1.92305e-06	USP43
ENSG00000262259	0.651038	2.38214	2.62736	0.906666	0.364584	NA	NA
ENSG00000269590	6.80635	2.37979	3.34472	0.711508	NA	NA	NA
ENSG00000280404	3.20096	2.3752	1.58321	1.50024	0.133552	0.31656	NA
ENSG00000204520	35.7869	2.37454	1.93573	1.22669	NA	NA	MICA
ENSG00000138131	188.595	2.37418	0.400022	5.93513	2.93611e-09	1.86944e-07	LOXL4
ENSG00000174307	1714.53	2.37397	0.292738	8.10953	5.08161e-16	1.50386e-13	PHLDA3
ENSG00000137077	3.14218	2.37359	1.74363	1.36129	0.173421	0.373734	CCL21
ENSG00000184961	0.534793	2.37344	3.41585	0.694832	0.48716	NA	NA
ENSG00000254454	1.06637	2.37323	2.67822	0.886122	0.375552	NA	NA
ENSG00000166159	3.71716	2.37187	1.55499	1.52532	0.127179	0.306564	LRTM2
ENSG00000204705	1.32277	2.37056	3.38514	0.700284	0.48375	NA	NA
ENSG00000052344	402.244	2.36936	0.360937	6.56445	5.22259e-11	5.12808e-09	PRSS8
ENSG00000224448	0.890167	2.36867	3.1328	0.756088	0.449596	NA	NA
ENSG00000171873	8.63268	2.36597	1.07142	2.20826	0.0272259	0.110374	ADRA1D
ENSG00000224727	2.69123	2.36566	1.76161	1.34289	0.179306	0.381071	NA
ENSG00000117308	180.843	2.36456	0.384442	6.15063	7.7174e-10	5.90513e-08	GALE
ENSG00000268500	12.7176	2.36451	1.60693	1.47144	NA	NA	NA
ENSG00000164400	0.678725	2.36352	3.41895	0.691299	0.489378	NA	CSF2
ENSG00000120217	135.78	2.36244	0.466013	5.06946	3.98948e-07	1.44137e-05	CD274
ENSG00000218418	6.07926	2.36236	0.937703	2.51931	0.0117587	0.0615106	NA
ENSG00000238145	2.77922	2.36211	1.98236	1.19157	0.233431	0.448198	NA
ENSG00000166106	235.194	2.36192	0.545743	4.32789	1.50546e-05	0.000325063	ADAMTS15
ENSG00000204577	30.3558	2.35817	1.65228	1.42722	0.153515	0.345641	LILRB3
ENSG00000204577	30.3558	2.35817	1.65228	1.42722	0.153515	0.345641	LOC102725035
ENSG00000204577	30.3558	2.35817	1.65228	1.42722	0.153515	0.345641	LOC107987425
ENSG00000204577	30.3558	2.35817	1.65228	1.42722	0.153515	0.345641	LOC107987462
ENSG00000197849	1.13067	2.35796	2.62968	0.896672	0.369894	NA	OR8G1
ENSG00000249590	22.4572	2.35676	1.89961	1.24066	NA	NA	NA
ENSG00000231584	326.798	2.35232	0.418119	5.62595	1.84492e-08	9.42316e-07	FAHD2CP
ENSG00000163932	762.132	2.352	0.405531	5.79979	6.63961e-09	3.77445e-07	PRKCD
ENSG00000128283	873.222	2.35169	0.338532	6.94673	3.73842e-12	5.08559e-10	CDC42EP1
ENSG00000124102	69.7861	2.35034	1.01706	2.31091	0.020838	0.0921788	PI3
ENSG00000170689	4.15047	2.3503	1.36372	1.72345	0.0848065	0.234333	HOXB9
ENSG00000213406	3.54662	2.34587	1.2764	1.83789	0.0660789	0.199187	ANXA2P1
ENSG00000272253	0.641006	2.34586	3.42979	0.683966	0.493996	NA	NA
ENSG00000201440	0.522399	2.34418	3.42983	0.683469	0.49431	NA	NA
ENSG00000277196	86.0622	2.3431	0.635718	3.68575	0.000228031	0.00300715	LOC102724788
ENSG00000125900	3.0373	2.33901	1.37709	1.69851	0.0894107	0.242925	SIRPD
ENSG00000115884	5113.61	2.33363	0.277609	8.40616	4.23652e-17	1.49571e-14	SDC1
ENSG00000144191	5.28066	2.33325	1.25509	1.85902	0.0630237	0.193101	CNGA3
ENSG00000124564	0.24797	2.33147	3.44392	0.676983	0.498417	NA	SLC17A3
ENSG00000228930	1.73783	2.32903	2.57633	0.904009	0.365991	NA	NA
ENSG00000144452	126.005	2.32791	0.475326	4.8975	9.70612e-07	3.11525e-05	ABCA12
ENSG00000261147	7.30441	2.32773	1.46334	1.5907	0.111678	0.281206	NA
ENSG00000173093	0.3612	2.32731	3.43097	0.678325	0.497566	NA	CCDC63
ENSG00000173898	1713.17	2.32674	0.390334	5.96089	2.50863e-09	1.64979e-07	SPTBN2
ENSG00000258794	1.23304	2.32584	2.31893	1.00298	0.315871	NA	NA
ENSG00000211817	0.830652	2.32202	3.22257	0.720548	0.471188	NA	NA
ENSG00000180209	2.22135	2.32154	1.3295	1.74617	0.0807809	NA	MYLPF
ENSG00000235347	1.77675	2.31954	1.53198	1.51408	0.130006	NA	NA
ENSG00000181392	74.2086	2.31645	0.498883	4.64326	3.42952e-06	9.19295e-05	SYNE4
ENSG00000079337	1434.3	2.31591	0.349945	6.61793	3.64257e-11	3.68357e-09	RAPGEF3
ENSG00000181218	10.3575	2.31516	1.06827	2.16721	0.030219	0.118752	HIST3H2A
ENSG00000176761	0.828992	2.31504	2.77887	0.833087	0.404796	NA	NA
ENSG00000240418	0.809799	2.3133	2.17366	1.06424	0.287219	NA	NA
ENSG00000151012	2088.1	2.31202	0.605375	3.81916	0.000133908	0.00194297	SLC7A11
ENSG00000104499	1.96063	2.31174	1.9645	1.17676	0.239293	NA	GML
ENSG00000259751	7.96837	2.31122	1.07442	2.15113	0.0314656	0.1218	NA
ENSG00000101076	13.6119	2.3098	0.953699	2.42194	0.0154379	0.0748068	HNF4A
ENSG00000136698	0.203639	2.30856	3.45261	0.668643	0.503723	NA	CFC1
ENSG00000269855	19.9276	2.30792	0.931628	2.4773	0.0132382	0.0668019	RNF225
ENSG00000105467	0.482622	2.3074	3.43083	0.672549	0.501234	NA	SYNGR4
ENSG00000277304	9.36744	2.30537	0.83094	2.77441	0.00553019	0.0357614	NA
ENSG00000189143	601.451	2.30409	0.375039	6.1436	8.06718e-10	6.14939e-08	CLDN4
ENSG00000107187	0.910846	2.30402	1.66771	1.38155	0.167111	NA	LHX3
ENSG00000227347	1.74911	2.30307	1.34226	1.71582	0.0861952	NA	NA
ENSG00000107738	530.006	2.30119	0.374814	6.13955	8.27575e-10	6.28458e-08	VSIR
ENSG00000173610	10.1375	2.30038	0.87974	2.61484	0.00892701	0.0506048	UGT2A1
ENSG00000253384	15.0622	2.29751	1.08787	2.11194	0.0346917	0.129886	NA
ENSG00000147381	101.588	2.29746	1.18643	1.93645	0.0528122	0.171557	MAGEA4
ENSG00000284680	0.195373	2.29536	3.45313	0.66472	0.506229	NA	OR8B2
ENSG00000136997	1099.45	2.29373	0.460935	4.97625	NA	NA	MYC
ENSG00000243509	279.083	2.29324	0.508522	4.50962	6.49448e-06	0.000158035	TNFRSF6B
ENSG00000151632	100.657	2.2911	0.613434	3.73487	0.000187813	0.00256589	AKR1C2
ENSG00000216306	0.49863	2.29063	3.05935	0.748729	0.45402	NA	KRT19P2
ENSG00000234975	2.80869	2.28969	2.23214	1.02578	0.304993	0.525397	NA
ENSG00000144063	307.31	2.28925	0.406444	5.63238	1.77735e-08	9.12435e-07	MALL
ENSG00000251593	2.37341	2.28757	1.39799	1.63632	0.101772	0.263587	NA
ENSG00000188013	19.0224	2.28697	0.756968	3.02122	0.00251755	0.0196749	NA
ENSG00000255398	53.4482	2.28521	0.94548	2.41698	0.0156497	0.0754987	HCAR3
ENSG00000274214	6.99697	2.28376	1.3568	1.68319	0.0923376	0.247877	NA
ENSG00000237278	1.01196	2.28341	2.11049	1.08193	0.279282	NA	NA
ENSG00000205485	2.75254	2.27921	3.1206	0.730376	0.46516	0.676511	LOC100133091
ENSG00000278790	0.27984	2.27657	3.43927	0.661934	0.508013	NA	NA
ENSG00000284797	4.05137	2.27576	2.04331	1.11376	0.265382	0.483055	LOC729966
ENSG00000183034	1.09404	2.27072	3.00849	0.754772	0.450386	NA	OTOP2
ENSG00000125730	3905.14	2.27002	0.511297	4.43973	9.00698e-06	0.000208101	C3
ENSG00000170537	194.313	2.26691	0.323779	7.0014	2.53423e-12	3.54861e-10	TMC7
ENSG00000137440	7.12746	2.26286	1.19971	1.88617	0.0592716	0.185186	FGFBP1
ENSG00000130748	60.9853	2.2615	0.389203	5.81059	6.22545e-09	3.57946e-07	TMEM160
ENSG00000231431	5.61534	2.26148	1.06157	2.13033	0.0331445	0.126117	LOC440910
ENSG00000104368	1076.94	2.26108	0.362056	6.24513	4.23461e-10	3.42238e-08	PLAT
ENSG00000205076	36.5917	2.25981	1.20897	1.8692	0.0615952	0.189984	LGALS7
ENSG00000205076	36.5917	2.25981	1.20897	1.8692	0.0615952	0.189984	LGALS7B
ENSG00000259394	0.739597	2.25828	2.18153	1.03518	0.300584	NA	NA
ENSG00000137507	630.586	2.25655	0.441412	5.11211	3.18575e-07	1.18284e-05	LRRC32
ENSG00000205420	11309.4	2.25086	0.457729	4.91747	8.76717e-07	2.85025e-05	KRT6A
ENSG00000186190	1.08955	2.24961	2.64776	0.849628	NA	NA	BPIFB3
ENSG00000132746	68.7176	2.24948	0.706804	3.18261	0.00145955	0.0130022	ALDH3B2
ENSG00000183840	64.0253	2.24898	0.56145	4.00567	6.18432e-05	0.00104523	GPR39
ENSG00000030582	4377.55	2.24794	0.436724	5.14727	2.64302e-07	1.00166e-05	GRN
ENSG00000285990	1.19584	2.24779	3.02852	0.742208	0.457961	NA	NA
ENSG00000162757	524.069	2.24594	0.352741	6.3671	1.92633e-10	1.65664e-08	C1orf74
ENSG00000263177	4.43458	2.24556	2.28994	0.980617	NA	NA	NA
ENSG00000175315	32.4002	2.24548	0.867835	2.58746	0.00966878	0.053587	CST6
ENSG00000261594	5.49379	2.24526	0.830623	2.7031	0.00686951	0.0419551	TPBGL
ENSG00000197249	320.131	2.24511	0.523492	4.28872	1.79706e-05	0.000375146	SERPINA1
ENSG00000260112	4.78362	2.24432	1.40817	1.59378	0.110986	0.280204	NA
ENSG00000134070	149.415	2.24283	0.357907	6.26653	3.69184e-10	3.0201e-08	IRAK2
ENSG00000173762	46.6418	2.2384	0.489683	4.57112	4.85134e-06	0.000123424	CD7
ENSG00000172543	39.1204	2.23636	0.611375	3.65792	0.000254274	0.00327594	CTSW
ENSG00000136573	23.9201	2.23442	0.779431	2.86673	0.0041473	0.0288291	BLK
ENSG00000168476	435.155	2.23395	0.327071	6.83017	8.48117e-12	1.02816e-09	REEP4
ENSG00000077238	2190.99	2.23311	0.349952	6.38119	1.75721e-10	1.51769e-08	IL4R
ENSG00000111424	581.663	2.233	0.397897	5.612	NA	NA	VDR
ENSG00000214688	10.9579	2.23174	0.797104	2.79981	0.00511328	0.0338263	C10orf105
ENSG00000196139	68.3427	2.22522	0.423407	5.25551	1.47619e-07	5.91768e-06	AKR1C3
ENSG00000134240	0.240848	2.22239	3.44648	0.644828	0.519039	NA	HMGCS2
ENSG00000248485	68.3147	2.22213	0.583744	3.80668	0.000140847	0.00202603	PCP4L1
ENSG00000167880	3060	2.21807	0.472049	4.69881	2.6168e-06	7.32413e-05	EVPL
ENSG00000109255	38.4345	2.21794	0.563008	3.93944	8.16715e-05	0.0013159	NMU
ENSG00000234881	3.22106	2.2168	2.30262	0.962728	0.335684	0.557017	NA
ENSG00000204525	506.207	2.21576	0.750787	2.95124	0.00316497	0.023356	HLA-C
ENSG00000042980	1234.42	2.21564	0.495358	4.4728	7.72003e-06	0.00018473	ADAM28
ENSG00000273999	3.01557	2.21289	2.52292	0.877116	0.380424	0.600773	NA
ENSG00000270962	3.48709	2.21268	1.86129	1.18878	0.234525	0.449697	NA
ENSG00000179542	114.162	2.21234	0.688638	3.21263	0.00131524	0.0119873	SLITRK4
ENSG00000010310	156.638	2.21039	0.594691	3.71688	0.000201702	0.00272237	GIPR
ENSG00000196549	736.103	2.21	0.379933	5.81682	5.99785e-09	3.45847e-07	MME
ENSG00000278275	0.829874	2.20904	3.18914	0.692676	0.488513	NA	NA
ENSG00000141979	1.47321	2.20902	2.26939	0.973396	NA	NA	NA
ENSG00000141526	1010.11	2.20723	0.339867	6.49441	8.33592e-11	7.59059e-09	SLC16A3
ENSG00000139629	468.25	2.20503	0.388274	5.67907	1.3543e-08	7.11591e-07	GALNT6
ENSG00000183117	346.9	2.20471	0.614948	3.58519	0.000336827	0.00412056	CSMD1
ENSG00000163362	606.865	2.20465	0.459548	4.79743	1.60718e-06	4.83516e-05	INAVA
ENSG00000073861	12.0113	2.19767	0.767538	2.86328	0.00419282	0.0290736	TBX21
ENSG00000177455	7.95343	2.19319	1.08279	2.0255	0.0428164	0.149564	CD19
ENSG00000226874	1.86146	2.19271	1.72249	1.27299	0.203022	NA	NA
ENSG00000278673	6.37849	2.1903	1.25567	1.74433	0.081101	0.227944	NA
ENSG00000213013	0.34992	2.19024	3.43322	0.637955	0.523503	NA	NA
ENSG00000179826	35.8277	2.18911	1.10762	1.97642	0.0481075	0.161568	MRGPRX3
ENSG00000137090	23.1874	2.18772	1.1831	1.84915	0.0644365	0.195752	DMRT1
ENSG00000183729	11.469	2.18762	1.31251	1.66675	0.0955638	0.253577	NPBWR1
ENSG00000270558	3.47996	2.18579	1.9654	1.11213	0.266082	0.483794	NA
ENSG00000270903	2.63427	2.18063	1.92978	1.12999	0.258482	0.475317	NA
ENSG00000165383	4.35325	2.17843	1.50277	1.44961	0.147166	0.337279	LRRC18
ENSG00000269811	0.455395	2.17547	3.42532	0.635113	0.525354	NA	NA
ENSG00000165644	137.498	2.17426	0.337556	6.4412	1.18532e-10	1.06015e-08	COMTD1
ENSG00000268903	50.855	2.17378	1.52975	1.421	0.155315	0.347788	NA
ENSG00000148841	1144.85	2.17371	0.332954	6.52854	6.64133e-11	6.18926e-09	ITPRIP
ENSG00000105523	46.09	2.17346	0.477612	4.55069	5.34698e-06	0.000133668	FAM83E
ENSG00000008513	1442.98	2.17186	0.296392	7.32768	2.34167e-13	4.02767e-11	ST3GAL1
ENSG00000136830	5533.75	2.17186	0.322358	6.7374	1.61241e-11	1.82293e-09	FAM129B
ENSG00000196604	19.332	2.17111	0.872988	2.48699	0.0128831	0.0655954	POTEF
ENSG00000273291	16.0981	2.17066	0.816337	2.65902	0.00783683	0.046181	NA
ENSG00000188089	34.8775	2.17031	0.757857	2.86375	0.00418659	0.0290421	PLA2G4E
ENSG00000164821	0.182631	2.1696	3.45834	0.627353	0.530428	NA	DEFA4
ENSG00000259753	43.7725	2.16908	2.93721	0.738483	0.460221	0.672291	NA
ENSG00000232778	0.619897	2.16778	3.42561	0.632816	0.526854	NA	NA
ENSG00000101180	0.612692	2.16778	3.42561	0.632816	0.526854	NA	HRH3
ENSG00000171051	144.129	2.16192	0.56331	3.83789	0.000124094	0.0018295	FPR1
ENSG00000214535	7.2224	2.16146	1.09891	1.96691	0.0491931	0.163847	NA
ENSG00000205592	268.955	2.15833	0.665313	3.24409	0.00117828	0.0110185	MUC19
ENSG00000228507	0.600603	2.15725	3.0088	0.71698	0.473387	NA	NA
ENSG00000227032	0.623682	2.15508	3.42555	0.629121	0.52927	NA	NA
ENSG00000172830	791.427	2.1531	0.357546	6.02188	1.72402e-09	1.21308e-07	SSH3
ENSG00000204267	383.903	2.15244	1.19412	1.80252	0.0714633	0.209579	TAP2
ENSG00000123407	2.73819	2.15158	1.687	1.27539	0.202172	0.409512	HOXC12
ENSG00000012223	43.9118	2.15099	0.733479	2.93258	0.0033616	0.0244484	LTF
ENSG00000196350	2.08808	2.14914	1.48656	1.44571	0.148258	NA	ZNF729
ENSG00000211695	0.903715	2.14821	2.79482	0.768641	0.442106	NA	NA
ENSG00000164458	0.867446	2.14753	3.19667	0.671804	NA	NA	TBXT
ENSG00000237708	0.459893	2.1468	3.42518	0.626771	0.530809	NA	NA
ENSG00000243916	0.47285	2.14662	3.42995	0.625845	0.531416	NA	NA
ENSG00000089116	0.544493	2.1453	3.41975	0.627327	0.530445	NA	LHX5
ENSG00000179862	92.2569	2.14316	0.509398	4.20724	2.58509e-05	0.000506054	CITED4
ENSG00000216480	0.369504	2.1423	2.47829	0.864427	0.387354	NA	NA
ENSG00000173535	42.9598	2.14009	0.578947	3.69652	0.000218572	0.00291487	TNFRSF10C
ENSG00000243181	7.69178	2.13625	1.35438	1.57729	NA	NA	NA
ENSG00000205177	3.50209	2.13436	1.06109	2.01149	0.0442736	0.15296	C11orf91
ENSG00000107262	868.023	2.13418	0.265934	8.02522	1.01342e-15	2.61463e-13	BAG1
ENSG00000235962	0.850648	2.13376	2.4519	0.870246	0.384166	NA	NA
ENSG00000005884	6181.98	2.13165	0.299001	7.12922	1.00938e-12	1.5506e-10	ITGA3
ENSG00000102313	0.407241	2.13138	3.42818	0.621724	0.534124	NA	ITIH6
ENSG00000256189	0.721075	2.13063	2.8198	0.755595	0.449892	NA	NA
ENSG00000110852	128.065	2.12985	0.531627	4.00629	6.16809e-05	0.00104396	CLEC2B
ENSG00000241218	5.09974	2.12968	1.6873	1.26218	NA	NA	NA
ENSG00000273962	0.50245	2.12839	3.42661	0.621135	NA	NA	NA
ENSG00000165935	5.57993	2.12433	1.06097	2.00225	0.045258	0.155184	SMCO2
ENSG00000110400	5503.25	2.12336	0.327015	6.49316	8.40546e-11	7.61943e-09	NECTIN1
ENSG00000158825	64.58	2.12247	0.631824	3.35927	0.000781481	0.00808146	CDA
ENSG00000268322	1.41597	2.12222	3.38386	0.627159	0.530555	NA	NA
ENSG00000240409	7.64794	2.12139	1.35158	1.56956	0.116517	0.289015	NA
ENSG00000142634	1019.64	2.12108	0.307122	6.90629	4.9748e-12	6.54333e-10	EFHD2
ENSG00000234841	0.719122	2.12035	3.27229	0.647973	0.517002	NA	NA
ENSG00000198283	1.82029	2.12025	1.59216	1.33168	0.182964	NA	OR5B21
ENSG00000177202	1.09236	2.11795	1.63475	1.29558	0.19512	NA	SPACA4
ENSG00000160213	2335.9	2.11795	0.363973	5.81896	5.92142e-09	3.42421e-07	CSTB
ENSG00000223013	0.937954	2.11788	2.77437	0.763375	0.44524	NA	NA
ENSG00000229696	1.01735	2.11764	2.7469	0.770921	0.440754	NA	NA
ENSG00000211796	0.423049	2.11764	2.74802	0.770607	0.44094	NA	NA
ENSG00000196092	18.4263	2.11564	1.00598	2.10308	0.0354592	0.131706	PAX5
ENSG00000170425	158.856	2.11475	0.366709	5.76684	8.07706e-09	4.51508e-07	ADORA2B
ENSG00000125813	9.64367	2.1138	1.59619	1.32428	0.185412	0.388386	PAX1
ENSG00000129235	193.547	2.11333	0.314995	6.7091	1.95835e-11	2.15354e-09	TXNDC17
ENSG00000089356	597.274	2.11063	0.461896	4.56949	4.88918e-06	0.00012423	FXYD3
ENSG00000010438	9.62443	2.10926	1.02893	2.04994	0.0403698	0.143433	PRSS3
ENSG00000002587	304.014	2.10882	0.424107	4.97239	6.61328e-07	2.23298e-05	HS3ST1
ENSG00000136688	15.1516	2.10618	0.976013	2.15794	0.0309323	0.120441	IL36G
ENSG00000204439	38.7725	2.10607	2.89644	0.727123	0.46715	0.677838	C6orf47
ENSG00000136802	2518.05	2.10572	0.309591	6.80162	1.0345e-11	1.2246e-09	LRRC8A
ENSG00000213183	2.4765	2.10157	1.85301	1.13414	0.256736	0.473257	NA
ENSG00000180043	0.795997	2.09921	2.81878	0.744723	0.456439	NA	FAM71E2
ENSG00000229700	0.872226	2.09885	3.19034	0.657877	0.510617	NA	NA
ENSG00000096006	0.994167	2.09781	2.48969	0.8426	0.399452	NA	CRISP3
ENSG00000107485	79.5589	2.09609	0.742483	2.82308	0.00475653	0.0320564	GATA3
ENSG00000125845	1002.69	2.09452	0.353524	5.92469	3.12892e-09	1.96886e-07	BMP2
ENSG00000197376	3.59106	2.09015	1.37938	1.51528	0.129701	0.310369	NA
ENSG00000240505	4.4905	2.09014	1.19885	1.74345	0.0812546	0.228152	TNFRSF13B
ENSG00000105929	4.97614	2.08943	1.16211	1.79797	0.0721823	0.210857	ATP6V0A4
ENSG00000166250	578.285	2.08931	0.423127	4.93778	7.90177e-07	2.60254e-05	CLMP
ENSG00000261628	2.39734	2.08899	1.90696	1.09546	0.273317	0.491275	NA
ENSG00000187922	3.37638	2.08844	1.56064	1.33819	0.180833	0.38274	LCN10
ENSG00000232830	0.85991	2.08634	2.78138	0.750108	0.45319	NA	NA
ENSG00000126262	38.0479	2.08629	0.739273	2.82209	0.00477122	0.0321339	FFAR2
ENSG00000103811	741.065	2.0854	0.37904	5.50178	3.75976e-08	1.75957e-06	CTSH
ENSG00000149435	0.307301	2.08407	3.4421	0.605466	0.54487	NA	GGTLC1
ENSG00000237641	0.7278	2.08297	2.84165	0.733015	0.463549	NA	NA
ENSG00000276067	6.74165	2.08051	1.22633	1.69653	0.0897853	0.243641	NA
ENSG00000184361	3.28396	2.07843	1.27254	1.63329	0.102408	0.264689	SPATA32
ENSG00000163534	16.6782	2.07614	1.08184	1.91909	0.0549732	0.17574	FCRL1
ENSG00000225573	0.515433	2.07578	2.60067	0.798169	0.424772	NA	NA
ENSG00000137975	1156.25	2.07559	0.638568	3.25038	0.0011525	0.0108577	CLCA2
ENSG00000165474	4165.55	2.07505	0.476981	4.35037	1.35906e-05	0.000297281	GJB2
ENSG00000186832	1775.28	2.07308	0.510571	4.06032	4.90057e-05	0.000862056	KRT16
ENSG00000235162	153.599	2.07222	0.381462	5.43231	5.56282e-08	2.4988e-06	C12orf75
ENSG00000085117	1003.88	2.07111	0.345405	5.99617	2.02027e-09	1.37351e-07	CD82
ENSG00000135517	0.826394	2.06917	1.9482	1.06209	0.288194	NA	MIP
ENSG00000232752	1.98434	2.06694	2.14851	0.962036	0.336032	NA	NA
ENSG00000237636	0.324703	2.06593	3.43627	0.601211	0.547699	NA	NA
ENSG00000242960	14.2602	2.06581	1.0725	1.92616	0.0540845	0.173976	NA
ENSG00000225864	1.33929	2.06389	1.81434	1.13755	0.255309	NA	NA
ENSG00000120318	426.468	2.06185	0.392313	5.25563	1.47519e-07	5.91768e-06	ARAP3
ENSG00000154143	9.76177	2.06026	1.35705	1.51818	0.128969	0.30923	PANX3
ENSG00000163218	16.9492	2.0602	0.884321	2.32969	0.0198223	0.0890015	PGLYRP4
ENSG00000259224	8.70444	2.06017	1.00824	2.04333	0.0410198	0.144949	SLC35G6
ENSG00000175121	5.34904	2.05789	1.10514	1.86212	0.0625864	0.1922	WFDC5
ENSG00000152034	0.745472	2.05657	2.49453	0.824433	0.409694	NA	MCHR2
ENSG00000224916	2.63635	2.05558	2.4827	0.827962	NA	NA	APOC4-APOC2
ENSG00000138271	132.55	2.05078	0.402314	5.09745	3.44266e-07	1.26887e-05	GPR87
ENSG00000242951	0.244725	2.05032	3.44744	0.594736	0.55202	NA	NA
ENSG00000263647	161.109	2.04957	0.36164	5.66742	1.4496e-08	7.57178e-07	NA
ENSG00000284194	146.627	2.04915	0.395841	5.17671	2.25827e-07	8.63981e-06	SCO2
ENSG00000105281	1450.8	2.04836	0.356083	5.75249	8.79373e-09	4.87507e-07	SLC1A5
ENSG00000163421	10.1098	2.04827	1.07417	1.90684	0.0565418	0.178991	PROK2
ENSG00000107821	86.5997	2.04715	0.793664	2.57937	0.00989798	0.054512	KAZALD1
ENSG00000180549	8.9504	2.04511	0.937449	2.18157	0.0291411	0.115896	FUT7
ENSG00000148344	137.232	2.04454	0.559572	3.65376	0.000258429	0.00332521	PTGES
ENSG00000259388	1.23673	2.04391	1.56048	1.30979	0.190265	NA	NA
ENSG00000179088	10.7419	2.04335	1.288	1.58645	0.112637	0.282737	C12orf42
ENSG00000223572	179.835	2.04146	0.519011	3.93337	8.37633e-05	0.00133995	CKMT1A
ENSG00000158315	124.412	2.0407	0.255783	7.97824	1.48438e-15	3.68786e-13	RHBDL2
ENSG00000135617	25.66	2.04062	0.493126	4.13813	3.50148e-05	0.000653047	PRADC1
ENSG00000169860	225.981	2.03988	0.386546	5.2772	1.3117e-07	5.33267e-06	P2RY1
ENSG00000133055	1.69489	2.03978	1.83947	1.10889	0.267476	NA	MYBPH
ENSG00000147041	18.7522	2.03971	0.901594	2.26234	0.0236767	0.100309	SYTL5
ENSG00000266282	0.712989	2.03923	2.23242	0.913459	0.361001	NA	NA
ENSG00000213939	2.41652	2.03862	1.56091	1.30604	0.191539	0.396352	NA
ENSG00000132429	6.76265	2.03664	1.53867	1.32364	0.185623	0.388585	POPDC3
ENSG00000067225	5468.97	2.03305	0.256716	7.91945	2.38568e-15	5.64817e-13	PKM
ENSG00000189052	3.88778	2.03109	1.37054	1.48196	0.13835	0.32404	CGB5
ENSG00000164778	0.725834	2.03101	2.88292	0.704497	NA	NA	EN2
ENSG00000160685	888.779	2.03032	0.340699	5.95926	2.53377e-09	1.65551e-07	ZBTB7B
ENSG00000284753	59.6181	2.02966	0.538989	3.76567	0.000166104	0.0023197	ECE2
ENSG00000284753	59.6181	2.02966	0.538989	3.76567	0.000166104	0.0023197	EEF1AKMT4
ENSG00000125733	1091.75	2.02923	0.267695	7.58036	3.44606e-14	6.73287e-12	TRIP10
ENSG00000228570	15.9565	2.02922	1.54937	1.30971	0.190294	0.394791	NUTM2E
ENSG00000250221	0.504	2.02912	3.42318	0.592757	0.553344	NA	NA
ENSG00000198173	0.971848	2.02892	2.43493	0.833254	0.404702	NA	FAM47C
ENSG00000102312	288.179	2.02875	0.378409	5.36127	8.26387e-08	3.53834e-06	PORCN
ENSG00000269118	0.25806	2.02641	3.45129	0.587147	0.557105	NA	LOC107987270
ENSG00000136244	33.0401	2.02628	0.545317	3.71578	0.000202575	0.00272693	IL6
ENSG00000213438	1.0924	2.02627	2.6754	0.757372	0.448827	NA	NA
ENSG00000237550	44.8039	2.02597	1.5589	1.29962	NA	NA	NA
ENSG00000285522	0.624138	2.0258	3.42934	0.590726	0.554704	NA	NA
ENSG00000214943	0.412005	2.02562	3.43425	0.589829	0.555305	NA	GPR33
ENSG00000058085	7489.35	2.02459	0.393868	5.14028	2.74325e-07	1.03769e-05	LAMC2
ENSG00000112561	359.873	2.02313	0.332325	6.08782	1.14457e-09	8.4063e-08	TFEB
ENSG00000260326	0.557031	2.01874	3.41922	0.590411	0.554915	NA	NA
ENSG00000230626	0.669176	2.01739	1.79007	1.12699	0.259748	NA	NA
ENSG00000213293	0.603496	2.01632	2.56708	0.78545	0.43219	NA	NA
ENSG00000223584	9.66143	2.01527	1.19393	1.68793	0.091425	0.246147	NA
ENSG00000233136	0.147057	2.01442	3.46301	0.581694	0.560773	NA	USP17L11
ENSG00000267706	79.8057	2.01285	0.722471	2.78606	0.00533523	0.0348252	NA
ENSG00000166926	1.47592	2.01231	2.06982	0.972215	0.330943	NA	MS4A6E
ENSG00000123405	19.9353	2.01176	1.01672	1.97869	0.0478513	0.161003	NFE2
ENSG00000261649	3.05274	2.01069	1.97498	1.01808	NA	NA	GOLGA6L7
ENSG00000147852	597.265	2.01054	0.325443	6.17787	6.49736e-10	5.04838e-08	VLDLR
ENSG00000113492	0.90906	2.01023	3.09403	0.649713	0.515878	NA	AGXT2
ENSG00000258712	0.408457	2.00713	3.24117	0.619261	0.535744	NA	NA
ENSG00000197721	3.03934	2.00403	1.1308	1.77222	0.0763582	0.218648	CR1L
ENSG00000173432	118.122	2.00364	0.728227	2.7514	0.00593417	0.0376955	SAA1
ENSG00000257639	0.529535	2.00029	3.42149	0.584625	0.5588	NA	NA
ENSG00000179611	2.91152	2.00003	1.28663	1.55447	0.120072	0.29484	NA
ENSG00000130829	8.27855	1.99991	1.07419	1.86178	0.062634	0.192285	DUSP9
ENSG00000244563	8.55655	1.99981	2.01149	0.99419	0.32013	0.541583	NA
ENSG00000132854	125.275	1.99702	0.638	3.13013	0.00174731	0.0149248	KANK4
ENSG00000226501	3.15072	1.99499	0.961425	2.07504	0.0379833	0.137446	NA
ENSG00000126458	283.673	1.99473	0.338754	5.88843	3.89888e-09	2.37761e-07	RRAS
ENSG00000225883	7.65145	1.99234	1.26008	1.58113	0.113849	0.284926	NA
ENSG00000105427	16.9215	1.99165	0.805628	2.47218	0.0134294	0.0675011	CNFN
ENSG00000125910	44.4208	1.99129	0.690837	2.88243	0.00394615	0.0277763	S1PR4
ENSG00000253273	0.691881	1.98967	2.85234	0.697558	0.485454	NA	NA
ENSG00000236184	4.27945	1.98919	1.60805	1.23701	0.216082	0.426617	NA
ENSG00000163814	1283.43	1.98899	0.381052	5.21973	1.79181e-07	7.07025e-06	CDCP1
ENSG00000181355	2.60368	1.98892	1.21843	1.63236	0.102603	0.264988	NA
ENSG00000248785	1.18269	1.98789	2.71917	0.731065	0.464739	NA	NA
ENSG00000165178	26.0165	1.98681	1.02426	1.93975	0.0524106	0.170527	NCF1C
ENSG00000169474	5.07148	1.98679	1.39986	1.41928	0.155818	0.348524	SPRR1A
ENSG00000198452	2.42082	1.98551	1.75303	1.13261	0.257377	0.474006	NA
ENSG00000176692	194.348	1.98451	0.604067	3.28526	0.0010189	0.00985868	FOXC2
ENSG00000285505	4.73081	1.9843	1.60455	1.23667	0.216208	0.426734	NA
ENSG00000236152	1.57347	1.98311	2.0482	0.968224	0.332932	NA	NA
ENSG00000224607	0.626779	1.98132	3.38101	0.586015	0.557866	NA	NA
ENSG00000264813	2.62804	1.97974	2.0532	0.964223	0.334934	0.556369	NA
ENSG00000258774	2.99395	1.97503	1.33975	1.47418	0.140434	0.326792	NA
ENSG00000165272	1047.73	1.97493	0.337723	5.84776	4.98226e-09	2.98402e-07	AQP3
ENSG00000233873	1.35011	1.97275	1.65624	1.1911	0.233614	NA	NA
ENSG00000188219	19.7435	1.97135	1.16723	1.68892	0.091235	0.245983	POTEE
ENSG00000181767	1.76458	1.9713	1.97178	0.999758	0.317428	NA	OR8H2
ENSG00000229492	5.72509	1.97098	1.11337	1.77029	0.0766785	0.219281	NA
ENSG00000233319	0.869018	1.96764	2.74259	0.717436	0.473105	NA	NA
ENSG00000227401	1.19103	1.96753	3.40581	0.577698	0.563468	NA	NA
ENSG00000267206	2.59245	1.96695	1.94949	1.00896	0.312996	0.534243	LCN6
ENSG00000275832	1294.1	1.96388	0.524448	3.74466	0.00018064	0.00247703	ARHGAP23
ENSG00000275302	41.6162	1.95966	0.574853	3.40897	0.000652083	0.00700615	CCL4
ENSG00000140950	810.377	1.95908	0.295417	6.6316	3.32078e-11	3.39225e-09	MEAK7
ENSG00000125968	1887.04	1.95717	0.32571	6.00893	1.86747e-09	1.29023e-07	ID1
ENSG00000248216	0.332377	1.95693	3.44169	0.568597	0.56963	NA	NA
ENSG00000180988	0.468058	1.95687	3.42734	0.570959	0.568027	NA	OR52N2
ENSG00000011422	410.706	1.95554	0.412683	4.7386	2.15199e-06	6.16027e-05	PLAUR
ENSG00000240074	0.647587	1.9553	2.24828	0.869685	0.384472	NA	NA
ENSG00000230535	0.25695	1.95507	3.44532	0.567458	0.570403	NA	NA
ENSG00000285602	3.86066	1.95427	2.20403	0.88668	0.375251	0.596049	NA
ENSG00000100342	523.036	1.95136	0.376019	5.18953	2.10821e-07	8.1431e-06	APOL1
ENSG00000143816	125.641	1.95121	0.360284	5.41577	6.10271e-08	2.69914e-06	WNT9A
ENSG00000269981	45.2691	1.95103	0.62703	3.11154	0.00186116	0.0156908	NA
ENSG00000261834	0.678311	1.9506	2.89632	0.673474	0.500646	NA	NA
ENSG00000217334	1.11437	1.95001	2.15938	0.90304	0.366505	NA	NA
ENSG00000239617	1.04469	1.94967	3.06862	0.635359	0.525194	NA	NA
ENSG00000134398	11.8157	1.94871	0.980815	1.98683	0.0469411	0.15895	ERN2
ENSG00000105549	10.607	1.94781	1.22217	1.59374	0.110995	0.280204	THEG
ENSG00000118898	5733.53	1.94622	0.362634	5.36689	8.01046e-08	3.43716e-06	PPL
ENSG00000239511	4.46685	1.94465	1.45492	1.3366	0.181352	0.383354	NA
ENSG00000284526	369.087	1.94394	0.521654	3.72649	0.000194163	0.00263831	NA
ENSG00000261199	1.0347	1.94284	2.39998	0.809523	0.418214	NA	NA
ENSG00000265296	0.818531	1.94233	2.47276	0.785494	0.432164	NA	NA
ENSG00000099985	54.2638	1.94216	0.754517	2.57405	0.0100517	0.0551763	OSM
ENSG00000196611	103.311	1.94196	0.741029	2.62063	0.00877671	0.0500631	MMP1
ENSG00000171722	0.22522	1.94021	3.45482	0.561595	0.574392	NA	SPATA46
ENSG00000205609	704.209	1.93954	2.25726	0.859245	0.390206	0.610014	EIF3CL
ENSG00000182021	56.575	1.93747	0.982074	1.97283	0.0485146	0.162352	LOC286297
ENSG00000124334	3.00389	1.93709	1.45766	1.3289	0.183881	0.386413	IL9R
ENSG00000143507	464.391	1.93404	0.406258	4.76062	1.92999e-06	5.62051e-05	DUSP10
ENSG00000134369	4297.57	1.93352	0.273224	7.07668	1.47648e-12	2.18586e-10	NAV1
ENSG00000101463	78.8626	1.93144	0.660111	2.92593	0.00343427	0.0248691	SYNDIG1
ENSG00000257489	13.5269	1.9311	0.964665	2.00183	0.0453025	0.155272	NA
ENSG00000256374	0.251694	1.93087	3.44583	0.56035	0.575241	NA	PPIAL4D
ENSG00000182175	604.926	1.93001	0.42649	4.52532	6.03038e-06	0.000148623	RGMA
ENSG00000262488	0.786665	1.92994	2.50082	0.771722	0.440279	NA	NA
ENSG00000258724	22.8516	1.92921	3.16428	0.609685	0.54207	0.737169	PINX1
ENSG00000279058	21.2579	1.92893	0.730813	2.63943	0.00830454	0.0481338	NA
ENSG00000112195	17.8144	1.92796	0.754691	2.55463	0.01063	0.0573356	TREML2
ENSG00000073598	0.659934	1.92762	2.93214	0.657409	0.510918	NA	FNDC8
ENSG00000229001	0.296874	1.92691	3.44151	0.559902	0.575546	NA	NA
ENSG00000197956	1409.55	1.92664	0.288158	6.68606	2.29265e-11	2.4805e-09	S100A6
ENSG00000120211	1.94532	1.92664	2.17482	0.885885	0.37568	NA	INSL4
ENSG00000250613	4.3166	1.92635	1.49297	1.29028	0.196954	0.403287	NA
ENSG00000213453	18.0214	1.926	1.12451	1.71275	0.086759	0.238043	NA
ENSG00000226085	37.6889	1.92502	1.57839	1.2196	0.222615	0.435111	NA
ENSG00000151651	307.811	1.92399	0.370313	5.19558	2.0408e-07	7.92838e-06	ADAM8
ENSG00000178645	9.21185	1.92387	1.5563	1.23618	0.216392	0.426938	C10orf53
ENSG00000178723	2.93413	1.9216	1.10618	1.73715	0.0823601	0.229686	NA
ENSG00000176014	817.123	1.91773	0.325801	5.88619	3.95207e-09	2.39553e-07	TUBB6
ENSG00000249860	8.79532	1.91759	1.501	1.27753	0.201414	0.408676	MTRNR2L5
ENSG00000160182	0.830653	1.91651	3.23157	0.593061	0.55314	NA	TFF1
ENSG00000020633	278.322	1.91502	0.590201	3.2447	0.00117576	0.0110051	RUNX3
ENSG00000206192	3.25034	1.9149	2.13107	0.898563	0.368885	0.590757	NA
ENSG00000163235	549.29	1.91432	0.373635	5.12351	2.99908e-07	1.11559e-05	TGFA
ENSG00000149596	47.9555	1.91397	0.540652	3.54011	0.000399965	0.00472909	JPH2
ENSG00000199874	2.35051	1.91338	1.82357	1.04925	0.294064	0.513871	NA
ENSG00000131864	1.29143	1.91152	2.18733	0.873905	0.38217	NA	USP29
ENSG00000226415	0.973736	1.90968	1.87958	1.01602	0.309622	NA	NA
ENSG00000102554	2807.67	1.90936	0.362473	5.26759	1.38223e-07	5.59678e-06	KLF5
ENSG00000123329	137.611	1.90897	0.454143	4.20345	2.62877e-05	0.000511771	ARHGAP9
ENSG00000167183	32.2217	1.90845	0.713665	2.67416	0.00749168	0.0446439	PRR15L
ENSG00000163513	3479.43	1.90829	0.303682	6.28382	3.30351e-10	2.71346e-08	TGFBR2
ENSG00000185527	4.60169	1.90815	1.08306	1.76181	0.0781021	0.222372	PDE6G
ENSG00000005243	103.538	1.90741	0.501926	3.80018	0.00014459	0.00206951	COPZ2
ENSG00000131668	8.61501	1.90715	1.30359	1.46301	0.143466	0.331014	BARX1
ENSG00000225940	0.965819	1.9055	2.45833	0.77512	0.438269	NA	C5orf67
ENSG00000226428	1.13032	1.9051	1.68423	1.13114	0.257998	NA	NA
ENSG00000179799	0.916418	1.90455	2.4295	0.783925	0.433084	NA	NA
ENSG00000165471	4.17581	1.90419	1.24164	1.53361	0.125126	0.303293	MBL2
ENSG00000162896	132.952	1.90396	0.681172	2.79513	0.00518795	0.0341519	PIGR
ENSG00000203760	22.8178	1.90344	0.452142	4.20984	2.55553e-05	0.000502712	CENPW
ENSG00000251756	0.716207	1.90328	2.88339	0.660086	0.509199	NA	NA
ENSG00000259156	3.08488	1.90064	1.92812	0.985747	0.324257	0.545644	CHEK2P2
ENSG00000258984	8.4318	1.89768	1.4585	1.30112	0.193217	0.39867	UBE2F-SCLY
ENSG00000183734	22.8069	1.89664	0.681485	2.78311	0.00538413	0.0350194	ASCL2
ENSG00000169006	0.613548	1.8965	3.42407	0.553873	0.579666	NA	NTSR2
ENSG00000204839	75.3428	1.89609	0.517635	3.66299	0.000249292	0.00323453	MROH6
ENSG00000186810	18.2759	1.89591	0.812461	2.33354	0.0196197	0.0883478	CXCR3
ENSG00000173157	513.588	1.89501	0.551386	3.43682	0.000588595	0.00647615	ADAMTS20
ENSG00000249138	5.73109	1.89408	1.46494	1.29294	0.19603	0.402337	SLED1
ENSG00000284987	0.459388	1.8939	3.18325	0.59496	0.55187	NA	NA
ENSG00000066230	3331.04	1.89352	0.482486	3.92451	8.69075e-05	0.00137923	SLC9A3
ENSG00000282815	1.42665	1.89312	1.98908	0.951758	0.34122	NA	TEX13C
ENSG00000257355	7.06937	1.89151	1.53482	1.23239	0.217802	0.42879	NA
ENSG00000282834	7.60302	1.89028	1.51968	1.24386	0.21355	0.423507	NA
ENSG00000270532	1.43538	1.89004	2.38908	0.791116	0.428876	NA	NA
ENSG00000135127	230.825	1.88811	0.450283	4.19316	2.75092e-05	0.000534358	BICDL1
ENSG00000157445	145.791	1.88696	0.546149	3.45503	0.000550238	0.00613463	CACNA2D3
ENSG00000241942	1.47351	1.88653	2.15637	0.874861	0.381649	NA	NA
ENSG00000176788	764.214	1.88628	0.313301	6.02067	1.73702e-09	1.21342e-07	BASP1
ENSG00000185022	324.205	1.88589	0.383571	4.91668	8.80257e-07	2.85714e-05	MAFF
ENSG00000007968	97.3867	1.88561	0.586998	3.21229	0.0013168	0.0119906	E2F2
ENSG00000134640	0.876508	1.88559	2.42373	0.77797	0.436586	NA	MTNR1B
ENSG00000199322	1.74373	1.88491	1.46277	1.28859	0.197541	NA	NA
ENSG00000200527	0.602545	1.88418	2.553	0.738026	0.460499	NA	NA
ENSG00000267110	0.126049	1.88297	3.46521	0.543392	0.58686	NA	NA
ENSG00000196126	464.827	1.88266	1.07993	1.74332	0.0812776	0.228185	HLA-DRB1
ENSG00000160606	23.9964	1.88196	0.59772	3.14857	0.0016407	0.0142133	TLCD1
ENSG00000131808	0.362712	1.88174	3.43408	0.54796	0.583719	NA	FSHB
ENSG00000213654	21.59	1.8808	3.33565	0.563849	0.572857	0.760835	GPSM3
ENSG00000236252	4.48992	1.88075	1.74749	1.07625	0.281814	0.500593	NA
ENSG00000253132	0.490796	1.88025	3.42854	0.548412	0.583409	NA	NA
ENSG00000136379	259.926	1.87928	0.36929	5.08889	3.60168e-07	1.31762e-05	ABHD17C
ENSG00000169435	259.493	1.87894	0.36603	5.13329	2.84718e-07	1.07097e-05	RASSF6
ENSG00000132470	12551.8	1.8783	0.336493	5.582	2.37766e-08	1.17852e-06	ITGB4
ENSG00000141738	416.405	1.87486	0.334358	5.60734	2.05457e-08	1.04147e-06	GRB7
ENSG00000169194	0.619769	1.87474	2.49022	0.752839	0.451547	NA	IL13
ENSG00000287924	1.04352	1.8745	2.43889	0.768586	0.442139	NA	NA
ENSG00000162040	12.6516	1.87309	0.900934	2.07905	NA	NA	HS3ST6
ENSG00000226468	0.300609	1.87222	3.46538	0.540264	0.589015	NA	NA
ENSG00000248200	0.145119	1.87222	3.46538	0.540264	0.589015	NA	NA
ENSG00000283431	0.145119	1.87222	3.46538	0.540264	0.589015	NA	NA
ENSG00000181781	0.69365	1.87003	2.2052	0.848009	0.396433	NA	ODF3L2
ENSG00000143375	187.261	1.86989	0.396579	4.71504	2.41665e-06	6.79226e-05	CGN
ENSG00000186439	7.02189	1.86985	1.4224	1.31457	0.188655	0.392489	TRDN
ENSG00000182718	5706.02	1.86969	0.267055	7.00112	2.53925e-12	3.54861e-10	ANXA2
ENSG00000232843	2.48417	1.86912	1.96525	0.951088	0.34156	0.563221	NA
ENSG00000076356	3497.39	1.86872	0.30929	6.04196	1.52254e-09	1.08651e-07	PLXNA2
ENSG00000123095	1018.62	1.86853	0.404719	4.61687	3.89577e-06	0.00010302	BHLHE41
ENSG00000099875	2306.65	1.86852	0.292471	6.38873	1.67271e-10	1.45094e-08	MKNK2
ENSG00000225681	0.567706	1.86735	3.42395	0.545378	0.585494	NA	NA
ENSG00000160180	3.77805	1.86697	1.38908	1.34404	0.178936	0.380689	TFF3
ENSG00000205143	1.73011	1.8658	1.44422	1.29191	0.196388	NA	ARID3C
ENSG00000225071	0.381212	1.86479	2.50249	0.745174	0.456167	NA	NA
ENSG00000232846	8.09914	1.86403	1.10962	1.67988	0.092981	0.248956	NA
ENSG00000241134	0.313002	1.86381	3.44434	0.541123	0.588423	NA	NA
ENSG00000240751	0.77442	1.86358	2.2438	0.830544	0.406231	NA	NA
ENSG00000101470	5.16169	1.86298	1.12331	1.65847	0.0972217	0.256219	TNNC2
ENSG00000163472	287.282	1.86206	0.378874	4.91472	8.8909e-07	2.88117e-05	TMEM79
ENSG00000013588	968.338	1.86183	0.411947	4.51959	6.19597e-06	0.000151504	GPRC5A
ENSG00000224520	2.2354	1.8614	1.16773	1.59404	0.110927	NA	NA
ENSG00000180739	73.2497	1.86074	0.493846	3.76784	0.000164663	0.00230437	S1PR5
ENSG00000249780	1.70956	1.86	1.93893	0.95929	0.337413	NA	NA
ENSG00000224080	6.39148	1.85894	1.39959	1.3282	0.184111	0.386749	NA
ENSG00000133317	1.7014	1.85788	1.81758	1.02217	0.306701	NA	LGALS12
ENSG00000211642	2.60649	1.85731	2.01857	0.920114	0.357513	0.579384	NA
ENSG00000251537	10.9289	1.85659	1.40648	1.32002	0.186828	0.389867	NA
ENSG00000197465	0.790625	1.85649	2.1818	0.850896	0.394827	NA	GYPE
ENSG00000203797	30.4892	1.85482	0.652716	2.84169	0.00448753	0.0306022	DDO
ENSG00000126460	76.2121	1.85281	0.457968	4.04573	5.21613e-05	0.000904129	PRRG2
ENSG00000115129	326.28	1.85268	0.30065	6.16224	7.1724e-10	5.50906e-08	TP53I3
ENSG00000275597	0.508826	1.85145	3.42735	0.540197	0.589061	NA	NA
ENSG00000205809	4.05694	1.85122	2.0604	0.898476	0.368932	0.590784	KLRC2
ENSG00000241112	13.4015	1.84908	0.897598	2.06004	0.0393951	0.140965	NA
ENSG00000134538	1.17177	1.84821	3.40064	0.543489	0.586793	NA	SLCO1B1
ENSG00000103489	1558.56	1.84715	0.358666	5.15005	2.60418e-07	9.88803e-06	XYLT1
ENSG00000125266	2333.79	1.84575	0.382662	4.82345	1.41094e-06	4.3086e-05	EFNB2
ENSG00000188388	18.0851	1.84375	0.950324	1.94013	0.0523644	0.170457	GOLGA6L3
ENSG00000130707	343.652	1.84262	0.508374	3.62454	0.000289482	0.00365466	ASS1
ENSG00000069399	525.466	1.84155	0.369856	4.97909	NA	NA	BCL3
ENSG00000224316	3.04748	1.84085	1.33779	1.37604	0.168809	0.367535	NA
ENSG00000240399	6.72161	1.84082	1.2743	1.44457	0.148578	0.339046	NA
ENSG00000277117	36.8434	1.83772	1.20478	1.52537	0.127168	0.306564	LOC102723996
ENSG00000253998	0.402219	1.83694	3.43386	0.534948	0.592685	NA	NA
ENSG00000256963	0.299778	1.83692	3.44066	0.533887	0.59342	NA	NA
ENSG00000123307	1.16906	1.83433	1.79499	1.02192	NA	NA	NEUROD4
ENSG00000248642	0.422782	1.83399	3.43328	0.534179	0.593218	NA	NA
ENSG00000182183	15.811	1.83322	0.52491	3.49245	0.000478611	0.00546317	SHISAL2A
ENSG00000122223	12.3562	1.83265	0.981958	1.86632	0.0619968	0.190797	CD244
ENSG00000137460	1573.48	1.83221	0.371437	4.93276	8.10758e-07	2.64865e-05	FHDC1
ENSG00000188257	34.6138	1.83185	0.838418	2.18489	0.0288971	0.115209	PLA2G2A
ENSG00000261375	0.45299	1.8317	3.42833	0.534284	0.593145	NA	NA
ENSG00000240480	0.450261	1.83105	3.42836	0.53409	0.593279	NA	RPL29P2
ENSG00000267691	20.5951	1.83069	0.938589	1.95047	0.0511197	0.168368	NA
ENSG00000005001	121.551	1.82903	0.582366	3.14069	0.00168548	0.0145075	PRSS22
ENSG00000117322	14.1631	1.82873	0.764762	2.39125	0.0167913	0.0791539	CR2
ENSG00000239783	1.32343	1.82861	2.09325	0.873574	0.38235	NA	NA
ENSG00000104879	1.51184	1.82828	1.52049	1.20243	0.229198	NA	CKM
ENSG00000253570	1.4264	1.82806	1.89235	0.966026	0.334031	NA	NA
ENSG00000231292	3.7465	1.82786	1.29993	1.40613	0.159686	0.354381	NA
ENSG00000225779	2.933	1.82746	1.56464	1.16798	0.242815	0.459551	NA
ENSG00000176845	268.911	1.82662	0.654513	2.7908	0.00525775	0.0344648	METRNL
ENSG00000183153	6.61608	1.82361	0.760501	2.39791	0.0164891	0.0781687	GJD3
ENSG00000216285	10.4959	1.82307	1.67016	1.09155	0.27503	0.493289	NA
ENSG00000180921	2371.87	1.82283	0.540355	3.37339	0.000742478	0.00775785	FAM83H
ENSG00000117595	2620.76	1.82214	0.317622	5.73683	9.64657e-09	5.26091e-07	IRF6
ENSG00000254949	0.397906	1.82155	3.43241	0.53069	0.595634	NA	NA
ENSG00000262481	4.35894	1.82135	2.03925	0.893149	0.371777	0.592934	TMEM256-PLSCR3
ENSG00000173868	57.8653	1.82072	0.843534	2.15845	0.0308931	0.120366	PHOSPHO1
ENSG00000148513	0.40452	1.81803	3.43377	0.529456	0.596489	NA	ANKRD30A
ENSG00000134107	4234.77	1.81582	0.36169	5.02037	5.15729e-07	1.7894e-05	BHLHE40
ENSG00000244167	3.05898	1.81469	1.79952	1.00843	0.31325	0.534586	NA
ENSG00000105610	0.351009	1.81325	3.43674	0.527608	0.597771	NA	KLF1
ENSG00000275833	2.95713	1.81182	1.86975	0.969018	0.332536	0.554062	NA
ENSG00000132481	191.55	1.81037	0.344892	5.24909	1.52856e-07	6.10333e-06	TRIM47
ENSG00000134470	55.8714	1.80877	0.468953	3.85705	0.000114765	0.00172096	IL15RA
ENSG00000146904	572.877	1.80839	0.359773	5.02647	4.99589e-07	1.75152e-05	EPHA1
ENSG00000164136	305.06	1.8072	0.328682	5.49833	3.834e-08	1.79015e-06	IL15
ENSG00000125735	77.1962	1.80698	0.583297	3.09788	0.00194913	0.0162218	TNFSF14
ENSG00000072310	1796.29	1.80663	0.422827	4.27275	1.9308e-05	0.000399337	SREBF1
ENSG00000049283	406.727	1.805	0.463073	3.89788	9.70399e-05	0.00150681	EPN3
ENSG00000122861	496.677	1.80388	0.38807	4.64835	3.34609e-06	9.01427e-05	PLAU
ENSG00000180090	3.45005	1.80298	1.33465	1.3509	0.176726	0.377782	OR3A1
ENSG00000159263	126.647	1.80224	0.685544	2.62893	0.00856548	0.0492913	SIM2
ENSG00000229207	0.249564	1.80166	3.44923	0.522337	0.601435	NA	NA
ENSG00000284609	0.117224	1.80082	3.46654	0.519487	0.603421	NA	OR8B3
ENSG00000177989	168.462	1.80007	0.444378	4.05077	5.10493e-05	0.000890223	ODF3B
ENSG00000064687	1320.03	1.7958	0.329561	5.44906	NA	NA	ABCA7
ENSG00000244131	7.67973	1.79557	0.891434	2.01425	0.043983	0.152317	NA
ENSG00000270381	2.93703	1.79469	1.85684	0.966529	0.333779	0.555438	NA
ENSG00000109182	45.7484	1.79351	0.740674	2.42145	0.0154586	0.0748348	CWH43
ENSG00000241941	0.325362	1.79226	3.39174	0.52842	0.597208	NA	NA
ENSG00000145990	1011.58	1.79164	0.333063	5.37929	7.47805e-08	3.23346e-06	GFOD1
ENSG00000006606	2.6662	1.79096	1.44707	1.23765	0.215847	0.426271	CCL26
ENSG00000103067	813.149	1.79084	0.350455	5.11004	3.22088e-07	1.19149e-05	ESRP2
ENSG00000172794	20.8685	1.79009	0.642956	2.78416	0.00536659	0.0349506	RAB37
ENSG00000266997	2.32323	1.78998	3.2099	0.557644	NA	NA	NA
ENSG00000197258	13.7833	1.7898	0.722696	2.47656	0.0132656	0.0669232	NA
ENSG00000242735	7.19989	1.78972	1.69682	1.05475	0.29154	0.511236	NA
ENSG00000017483	900.678	1.78856	0.405883	4.40659	1.0501e-05	0.000238783	SLC38A5
ENSG00000211893	19.3927	1.78826	3.33608	0.536036	0.591934	0.774363	NA
ENSG00000248873	3.06494	1.78635	1.88854	0.945887	NA	NA	NA
ENSG00000105963	172.002	1.78441	0.333962	5.34317	9.13346e-08	3.84522e-06	ADAP1
ENSG00000166145	2268.17	1.78377	0.322052	5.53877	3.04611e-08	1.47002e-06	SPINT1
ENSG00000255510	0.20127	1.78246	3.46007	0.515151	0.606448	NA	NA
ENSG00000167705	6.32985	1.78222	3.21904	0.55365	0.579818	0.765513	RILP
ENSG00000134873	79.8904	1.78125	0.719237	2.47658	NA	NA	CLDN10
ENSG00000238168	3.88085	1.78098	1.17298	1.51834	0.128928	0.309218	NA
ENSG00000213927	8.27819	1.78093	1.47606	1.20654	0.227608	0.440616	CCL27
ENSG00000131669	1065.5	1.7799	0.34358	5.18045	NA	NA	NINJ1
ENSG00000235369	6.88336	1.77923	1.96185	0.906919	0.36445	0.585823	NA
ENSG00000285082	44.8781	1.77903	0.784824	2.26679	0.023403	0.0994731	NA
ENSG00000230528	6.85056	1.77583	1.30827	1.35739	0.174656	0.37523	NOS2P3
ENSG00000149418	2356.53	1.77575	0.401204	4.42606	9.59709e-06	0.000220219	ST14
ENSG00000196196	7.38739	1.77546	1.36564	1.30009	NA	NA	HRCT1
ENSG00000108958	0.417044	1.77518	3.4322	0.517214	0.605007	NA	NA
ENSG00000244510	2.21432	1.77512	1.63682	1.08449	NA	NA	NA
ENSG00000242829	0.864116	1.77494	1.97134	0.900373	0.367922	NA	NA
ENSG00000170848	0.94123	1.7728	2.11422	0.838511	0.401744	NA	PSG6
ENSG00000066248	141.867	1.77254	0.521968	3.39589	0.000684057	0.00726436	NGEF
ENSG00000176170	270.472	1.77196	0.54999	3.22181	0.00127385	0.0117001	SPHK1
ENSG00000229759	2.49626	1.77194	2.10028	0.843668	0.398855	0.617095	NA
ENSG00000258632	4.12141	1.77111	1.21741	1.45482	0.14572	0.334888	NA
ENSG00000153294	61.2755	1.76981	0.63297	2.79604	0.00517324	0.0340773	ADGRF4
ENSG00000272636	54.1649	1.76954	1.85145	0.955756	0.339195	0.560609	DOC2B
ENSG00000230661	0.364892	1.76889	2.81776	0.627763	0.530159	NA	NA
ENSG00000187984	7.85835	1.76821	1.01627	1.73991	0.0818749	0.228923	ANKRD19P
ENSG00000235847	3.71514	1.76799	1.10937	1.59368	0.111007	0.280204	NA
ENSG00000213648	87.2766	1.76771	0.790386	2.23651	0.0253181	0.104944	SULT1A4
ENSG00000131015	38.6194	1.76683	0.774611	2.28092	0.022553	0.0972394	ULBP2
ENSG00000153292	190.874	1.76457	0.614962	2.8694	0.00411254	0.0286766	ADGRF1
ENSG00000240065	10.4976	1.76307	1.23042	1.4329	0.151887	0.342731	PSMB9
ENSG00000242067	0.984015	1.76117	1.61316	1.09176	0.27494	NA	NA
ENSG00000172819	1268.14	1.76043	0.30395	5.79185	6.96149e-09	3.92417e-07	RARG
ENSG00000100949	418.369	1.75962	0.332141	5.2978	1.17206e-07	4.82341e-06	RABGGTA
ENSG00000151846	12.1399	1.75846	0.520045	3.38136	0.000721277	0.00757566	PABPC3
ENSG00000095917	11.3422	1.75779	1.34556	1.30637	0.191428	0.396164	TPSD1
ENSG00000198682	365.789	1.75668	0.376816	4.6619	3.1331e-06	8.55503e-05	PAPSS2
ENSG00000188112	1877.25	1.75608	0.363445	4.83176	1.35333e-06	4.14526e-05	C6orf132
ENSG00000273225	1.70504	1.75545	2.21701	0.79181	0.428471	NA	FAM25BP
ENSG00000142669	1297.61	1.75067	0.299938	5.83677	5.3223e-09	3.14094e-07	SH3BGRL3
ENSG00000277745	0.312228	1.74816	3.4402	0.508157	0.611343	NA	H2AFB3
ENSG00000120440	2.39779	1.74712	2.07225	0.843103	0.399171	0.617315	TTLL2
ENSG00000083457	109.397	1.74656	0.364922	4.7861	1.70051e-06	5.0698e-05	ITGAE
ENSG00000123989	1602.93	1.74157	0.333442	5.223	1.76043e-07	6.9601e-06	CHPF
ENSG00000163888	8.58739	1.74124	0.996892	1.74667	0.0806944	0.227091	CAMK2N2
ENSG00000135821	5658.65	1.74107	0.290863	5.98586	2.15244e-09	1.44868e-07	GLUL
ENSG00000225636	1.33514	1.73989	2.15667	0.806749	0.419811	NA	NA
ENSG00000223638	0.472346	1.73963	3.42794	0.507486	0.611814	NA	RFPL4A
ENSG00000146477	37.1069	1.73901	0.527843	3.29456	0.000985757	0.00959255	SLC22A3
ENSG00000175701	15.1312	1.73807	0.972148	1.78787	0.0737978	0.213746	MTLN
ENSG00000135063	227.323	1.73579	0.446833	3.88466	0.000102475	0.00157301	FAM189A2
ENSG00000183019	6.30505	1.73547	1.24084	1.39862	0.161927	0.357775	MCEMP1
ENSG00000275075	0.105041	1.7343	3.46767	0.500134	0.616981	NA	NA
ENSG00000240674	1.11919	1.73399	1.92663	0.900013	0.368113	NA	NA
ENSG00000234983	2.31976	1.73392	1.82426	0.950484	0.341867	0.563496	NA
ENSG00000111817	1563.09	1.73391	0.224954	7.70786	1.27945e-14	2.71027e-12	DSE
ENSG00000184363	1143.36	1.73332	0.448323	3.86623	0.00011053	0.0016699	PKP3
ENSG00000163993	10.5075	1.73229	1.01147	1.71265	0.0867761	0.238043	S100P
ENSG00000248327	0.495018	1.73187	2.37648	0.728756	0.466151	NA	NA
ENSG00000213270	0.78325	1.73185	1.85869	0.931755	0.351463	NA	NA
ENSG00000216307	0.463813	1.73141	3.18145	0.544222	0.586289	NA	NA
ENSG00000111335	349.11	1.73112	0.260436	6.647	2.99124e-11	3.07121e-09	OAS2
ENSG00000163440	3.95338	1.73093	1.37491	1.25894	0.208052	0.416974	PDCL2
ENSG00000179604	1011.7	1.73064	0.344401	5.02507	5.0324e-07	1.76066e-05	CDC42EP4
ENSG00000228328	6.95454	1.7297	1.3789	1.2544	0.209696	0.418975	NA
ENSG00000165917	27.2198	1.72852	0.784361	2.20373	0.0275434	0.111235	RAPSN
ENSG00000260861	5.49123	1.72827	1.7967	0.961911	0.336094	0.55736	NA
ENSG00000251348	20.355	1.72826	0.747166	2.31309	0.0207178	0.0918541	NA
ENSG00000204455	0.781726	1.72786	1.98536	0.870297	0.384138	NA	NA
ENSG00000104881	2793.42	1.72566	0.326678	5.28244	1.27474e-07	5.20341e-06	PPP1R13L
ENSG00000174792	511.382	1.72541	0.626678	2.75327	0.00590037	0.0375163	ODAPH
ENSG00000168903	0.475823	1.72519	3.42788	0.503281	0.614767	NA	BTNL3
ENSG00000238259	1.7496	1.7242	2.93472	0.587517	0.556857	NA	NA
ENSG00000173442	3520.38	1.72397	0.346784	4.97132	6.64997e-07	2.24013e-05	EHBP1L1
ENSG00000232228	6.01551	1.72382	1.3617	1.26593	0.205538	0.413445	NA
ENSG00000084234	8271.91	1.72279	0.270842	6.36085	2.00646e-10	1.70371e-08	APLP2
ENSG00000168918	873.71	1.72096	0.356836	4.82284	1.4153e-06	4.31537e-05	INPP5D
ENSG00000267708	0.698211	1.72058	3.41242	0.504211	0.614113	NA	NA
ENSG00000272419	304.451	1.72044	0.431613	3.98607	6.71754e-05	0.00111722	LINC01145
ENSG00000182022	2698.32	1.72019	0.244549	7.03415	2.00482e-12	2.88179e-10	CHST15
ENSG00000102871	220.158	1.71854	0.289577	5.93465	2.94481e-09	1.86944e-07	TRADD
ENSG00000139364	189.954	1.71764	0.558712	3.07429	0.00211007	0.0172194	TMEM132B
ENSG00000221926	439.2	1.7173	0.286377	5.99666	2.01419e-09	1.37351e-07	TRIM16
ENSG00000285645	1.04437	1.71672	3.40437	0.504269	0.614072	NA	NA
ENSG00000047936	3.83733	1.71562	1.45501	1.17911	0.238354	0.453969	ROS1
ENSG00000223361	5.4	1.71555	0.751104	2.28404	0.0223693	0.0968087	NA
ENSG00000171631	70.2695	1.71528	0.480072	3.57297	0.000352958	0.00427887	P2RY6
ENSG00000203710	241.087	1.7152	0.346708	4.94711	7.53218e-07	2.48896e-05	CR1
ENSG00000254470	462.606	1.71491	0.326229	5.25676	1.46616e-07	5.90099e-06	AP5B1
ENSG00000166670	16.177	1.71481	0.890174	1.92637	0.0540576	0.173952	MMP10
ENSG00000105352	11.0052	1.71456	0.907891	1.88851	0.0589578	0.184377	CEACAM4
ENSG00000179344	415.716	1.71377	1.03953	1.6486	0.0992289	0.259706	HLA-DQB1
ENSG00000105374	26.8839	1.71333	0.656418	2.61012	0.00905092	0.0510914	NKG7
ENSG00000161921	764.478	1.71181	0.311432	5.49658	3.87236e-08	1.80387e-06	CXCL16
ENSG00000233816	0.802198	1.7113	2.72637	0.627682	0.530212	NA	IFNA13
ENSG00000172116	52.704	1.71077	0.838587	2.04006	0.0413446	0.145754	CD8B
ENSG00000138166	255.654	1.71032	0.409201	4.17967	2.91936e-05	0.00056005	DUSP5
ENSG00000213514	7.23362	1.70997	0.748453	2.28467	0.022332	0.0966888	NA
ENSG00000121900	550.328	1.7076	0.42781	3.99149	NA	NA	TMEM54
ENSG00000243781	8.4774	1.70715	1.058	1.61357	0.106621	0.272809	NA
ENSG00000042832	101.044	1.70463	0.626499	2.72088	0.0065108	0.0403646	TG
ENSG00000255232	3.7249	1.7044	1.42313	1.19764	0.231057	0.44487	NA
ENSG00000235605	0.771552	1.704	2.25186	0.756709	0.449224	NA	NA
ENSG00000237872	5.29851	1.70338	1.12365	1.51594	0.129534	0.310069	POU5F1P4
ENSG00000223427	0.423955	1.70238	3.2641	0.521547	0.601986	NA	NA
ENSG00000173801	6144.58	1.70063	0.348422	4.88095	1.05574e-06	3.33642e-05	JUP
ENSG00000180758	481.044	1.70008	0.326333	5.20964	1.89206e-07	7.4367e-06	GPR157
ENSG00000075886	1.89917	1.69977	1.61687	1.05127	0.293132	NA	TUBA3D
ENSG00000277297	2.1377	1.69967	2.60184	0.653255	0.513592	NA	NA
ENSG00000225217	451.88	1.69787	0.563575	3.01268	NA	NA	HSPA7
ENSG00000086544	755.454	1.69646	0.281798	6.02015	1.74259e-09	1.21342e-07	ITPKC
ENSG00000123388	2.32036	1.69551	2.11269	0.802537	0.422242	0.639032	HOXC11
ENSG00000006555	341.846	1.6952	0.420554	4.03087	5.55703e-05	0.000954993	TTC22
ENSG00000215120	0.175145	1.69243	3.46418	0.488552	0.625159	NA	NA
ENSG00000270861	1.401	1.6924	3.02744	0.55902	0.576148	NA	NA
ENSG00000157379	410.72	1.69235	0.295901	5.71933	1.06947e-08	5.78551e-07	DHRS1
ENSG00000009790	98.8826	1.69205	0.428487	3.9489	7.85101e-05	0.0012762	TRAF3IP3
ENSG00000178934	16.3353	1.69158	2.22993	0.758581	NA	NA	LGALS7
ENSG00000178934	16.3353	1.69158	2.22993	0.758581	NA	NA	LGALS7B
ENSG00000165076	3.93891	1.68954	0.979822	1.72433	0.0846477	0.234055	PRSS37
ENSG00000270809	0.663093	1.68943	3.4296	0.492602	0.622294	NA	NA
ENSG00000186115	2.43276	1.68914	2.01825	0.836931	0.402631	0.620695	CYP4F2
ENSG00000243930	1.71014	1.68893	2.9559	0.571377	0.567744	NA	NA
ENSG00000198858	659.642	1.68872	0.316843	5.32982	9.83081e-08	4.113e-06	R3HDM4
ENSG00000184574	201.655	1.68815	0.438743	3.8477	0.000119234	0.00177475	LPAR5
ENSG00000238243	4.47013	1.68721	1.17053	1.44141	0.149469	0.340224	OR2W3
ENSG00000236360	0.888117	1.68715	3.20187	0.526926	0.598245	NA	NA
ENSG00000158874	1.30087	1.68641	2.12383	0.794038	0.427173	NA	APOA2
ENSG00000070731	832.759	1.68582	0.386643	4.36015	1.29973e-05	0.000287426	ST6GALNAC2
ENSG00000259192	0.518283	1.68567	3.04735	0.55316	0.580154	NA	NA
ENSG00000100325	1264.55	1.68534	0.367138	4.59047	4.42246e-06	0.000114393	ASCC2
ENSG00000261459	40.5111	1.6843	1.49359	1.12769	0.259452	0.476382	NA
ENSG00000148834	422.455	1.68299	0.310596	5.41859	6.00713e-08	2.68043e-06	GSTO1
ENSG00000115107	349.05	1.68276	0.504657	3.33447	0.000854631	0.00861924	STEAP3
ENSG00000175164	119.481	1.68225	0.629177	2.67374	0.00750113	0.0446652	ABO
ENSG00000072786	662.324	1.68008	0.338274	4.96661	6.81319e-07	2.28474e-05	STK10
ENSG00000112139	305.94	1.67985	0.385152	4.36153	1.29156e-05	0.000285933	MDGA1
ENSG00000100450	4.77185	1.67976	1.27786	1.31451	0.188676	0.392489	GZMH
ENSG00000285303	1.75063	1.67966	2.65989	0.631477	0.527729	NA	NA
ENSG00000235297	1.14678	1.67918	2.13759	0.785546	0.432133	NA	NA
ENSG00000099139	1255.5	1.6791	0.293822	5.71469	1.09907e-08	5.91381e-07	PCSK5
ENSG00000072201	267.84	1.67889	0.635749	2.64081	0.00827086	0.0480028	LNX1
ENSG00000076662	103.743	1.67828	0.56838	2.95274	0.00314963	0.0232729	ICAM3
ENSG00000161939	27.4534	1.67801	1.01305	1.65639	0.0976438	0.256861	RNASEK-C17orf49
ENSG00000196839	93.2578	1.67787	0.43882	3.82361	0.000131515	0.00191366	ADA
ENSG00000129170	0.712448	1.67779	2.57064	0.652672	0.513968	NA	CSRP3
ENSG00000271647	0.303958	1.67754	2.58772	0.648268	0.516812	NA	NA
ENSG00000006432	1194.51	1.67419	0.312549	5.35658	8.48116e-08	3.62367e-06	MAP3K9
ENSG00000105755	212.116	1.67208	0.403818	4.14068	3.46283e-05	0.000647038	ETHE1
ENSG00000187720	1267.45	1.67041	0.321238	5.19992	1.99374e-07	7.76055e-06	THSD4
ENSG00000269403	1.83008	1.66979	1.79038	0.932649	0.351001	NA	NA
ENSG00000240216	10.5363	1.6694	1.41284	1.18159	NA	NA	NA
ENSG00000221855	3.50031	1.66626	1.15701	1.44014	0.149828	0.340501	TAS2R41
ENSG00000239686	1.26969	1.66578	3.39293	0.490957	0.623457	NA	NA
ENSG00000180532	11.7063	1.66475	0.79889	2.08383	0.0371752	0.135602	ZSCAN4
ENSG00000125538	180.883	1.66339	0.569166	2.9225	0.00347239	0.0250729	IL1B
ENSG00000261915	0.329109	1.66325	3.4399	0.483516	0.628729	NA	NA
ENSG00000172216	651.304	1.66315	0.278278	5.97656	2.27894e-09	1.51358e-07	CEBPB
ENSG00000132207	242.043	1.66301	0.469702	3.54055	0.000399289	0.00472664	SLX1A
ENSG00000234068	0.377696	1.66126	3.43858	0.483122	0.629009	NA	PAGE2
ENSG00000198821	46.3966	1.66046	0.607336	2.734	0.00625701	0.0392017	CD247
ENSG00000181143	464.513	1.65937	0.741043	2.23923	NA	NA	MUC16
ENSG00000284128	1.84619	1.65874	1.5505	1.06981	0.284705	NA	NA
ENSG00000274252	0.337095	1.65749	3.44009	0.481816	0.629937	NA	GGTLC3
ENSG00000198286	117.483	1.65729	0.527734	3.1404	0.00168718	0.014516	CARD11
ENSG00000101307	86.049	1.65564	0.735579	2.2508	0.0243983	0.102141	SIRPB1
ENSG00000105355	823.581	1.65503	0.34767	4.76034	1.93271e-06	5.62051e-05	PLIN3
ENSG00000127080	440.902	1.65437	0.276553	5.9821	2.20276e-09	1.47761e-07	IPPK
ENSG00000223803	2.46749	1.65395	1.69931	0.973308	0.3304	0.551965	NA
ENSG00000251476	4.50109	1.65189	1.58427	1.04268	0.297098	0.517287	NA
ENSG00000227013	0.294024	1.65123	3.44508	0.479301	0.631725	NA	NA
ENSG00000248803	1.27133	1.64777	2.25466	0.730829	0.464884	NA	NA
ENSG00000182853	63.7946	1.6458	0.771024	2.13457	0.0327964	0.12516	VMO1
ENSG00000188848	8.53625	1.64504	1.00508	1.63672	0.101688	0.263437	BEND4
ENSG00000226744	0.757901	1.64449	2.91644	0.563869	0.572843	NA	NA
ENSG00000126368	577.296	1.64449	0.384272	4.27949	1.87319e-05	0.000388757	NR1D1
ENSG00000244171	0.784762	1.64422	2.23241	0.736521	0.461414	NA	NA
ENSG00000121933	21.029	1.64419	0.847894	1.93914	0.0524838	0.17071	TMIGD3
ENSG00000102780	1817.56	1.64411	0.337412	4.87272	1.10073e-06	3.45032e-05	DGKH
ENSG00000230207	11.4579	1.64327	1.11853	1.46913	0.141796	0.328842	NA
ENSG00000258233	10.6595	1.64256	1.1369	1.44477	0.148522	0.339046	NA
ENSG00000169627	298.243	1.64146	0.457878	3.58493	0.000337172	0.00412227	BOLA2B
ENSG00000275126	80.1457	1.64093	0.604013	2.71672	0.00659326	0.0406735	HIST1H4L
ENSG00000110057	250.437	1.6405	0.385319	4.25752	2.06709e-05	0.000421887	UNC93B1
ENSG00000234340	2.44287	1.63938	1.61723	1.0137	0.310728	0.531725	NA
ENSG00000255141	0.752911	1.638	2.53027	0.647363	0.517397	NA	NA
ENSG00000129911	255.635	1.63772	0.278332	5.88404	4.00367e-09	2.41227e-07	KLF16
ENSG00000243686	3.27206	1.637	2.50666	0.653061	0.513717	0.715283	NA
ENSG00000133101	9.04364	1.63635	1.06748	1.53291	0.125298	0.303523	CCNA1
ENSG00000183421	1431.75	1.63626	0.398928	4.10164	4.10238e-05	0.000743082	RIPK4
ENSG00000132972	1.29183	1.63521	1.78826	0.914416	0.360498	NA	RNF17
ENSG00000197245	46.1169	1.63469	0.702443	2.32714	0.0199577	0.0894416	FAM110D
ENSG00000230170	4.7315	1.63399	1.3088	1.24846	0.211862	0.421481	NA
ENSG00000129355	73.7768	1.63367	0.486208	3.36002	0.000779359	0.00806781	CDKN2D
ENSG00000165548	150.725	1.63346	0.565778	2.8871	0.00388807	0.0274304	TMEM63C
ENSG00000134545	7.57251	1.63207	1.18301	1.37959	0.167713	0.365741	KLRC1
ENSG00000259399	41.704	1.63093	1.77404	0.919329	0.357923	0.57952	TGIF2-RAB5IF
ENSG00000188641	768.382	1.6288	0.392197	4.15303	3.28106e-05	0.000615932	DPYD
ENSG00000284138	65.2024	1.62856	0.702344	2.31876	0.0204083	0.0908821	NA
ENSG00000215893	0.342451	1.62837	3.43996	0.473369	0.63595	NA	NA
ENSG00000163568	16.7553	1.62706	0.80824	2.01309	0.0441055	0.15257	AIM2
ENSG00000198018	716.686	1.6229	0.23355	6.94884	3.68312e-12	5.08559e-10	ENTPD7
ENSG00000233328	0.412876	1.62186	2.75677	0.588319	0.556318	NA	NA
ENSG00000229314	0.130747	1.62103	3.46534	0.467784	0.639939	NA	ORM1
ENSG00000068724	921.911	1.62009	0.298872	5.4207	5.93674e-08	2.65491e-06	TTC7A
ENSG00000263513	4.11787	1.62008	1.52663	1.06121	NA	NA	FAM72C
ENSG00000263513	4.11787	1.62008	1.52663	1.06121	NA	NA	FAM72D
ENSG00000099814	3339.52	1.61999	0.356178	4.54827	5.40896e-06	0.000135049	CEP170B
ENSG00000263155	28.8543	1.61945	0.790329	2.04908	0.0404543	0.143682	MYZAP
ENSG00000167207	176.675	1.61841	0.34497	4.69146	2.71266e-06	7.57138e-05	NOD2
ENSG00000133962	39.421	1.61761	0.604987	2.6738	0.00749964	0.0446652	CATSPERB
ENSG00000238118	0.131094	1.61698	3.46531	0.46662	0.640772	NA	NA
ENSG00000230465	2.06961	1.61609	1.6794	0.962304	0.335897	NA	NA
ENSG00000254595	2.50233	1.6151	1.30507	1.23755	0.215882	0.426298	NA
ENSG00000241838	3.8459	1.61414	0.758074	2.12926	0.0332329	0.126352	NA
ENSG00000232133	4.41564	1.61377	0.975044	1.65507	0.0979103	0.257393	NA
ENSG00000188064	550.572	1.61366	0.496944	3.24716	0.00116564	0.0109508	WNT7B
ENSG00000137948	33.0073	1.61305	1.05532	1.52849	0.12639	0.305411	BRDT
ENSG00000128652	18.1335	1.61242	0.78801	2.0462	0.040737	0.14438	HOXD3
ENSG00000162302	403.471	1.61199	0.38346	4.20379	2.62481e-05	0.000511771	RPS6KA4
ENSG00000204427	65.1916	1.61155	0.639847	2.51865	0.0117807	0.0615776	ABHD16A
ENSG00000196684	72.1286	1.61013	0.60817	2.6475	0.00810887	0.047368	HSH2D
ENSG00000068781	68.4349	1.60968	1.04212	1.54463	0.122437	0.299127	STON1-GTF2A1L
ENSG00000152315	12.5209	1.60869	0.771761	2.08444	0.0371202	0.135543	KCNK13
ENSG00000177602	23.8337	1.60805	0.539424	2.98105	0.00287266	0.0217574	HASPIN
ENSG00000185112	193.726	1.60736	0.407938	3.94021	8.1412e-05	0.00131277	FAM43A
ENSG00000084207	2652.87	1.60604	0.331764	4.84092	1.2924e-06	3.98287e-05	GSTP1
ENSG00000273154	81.9922	1.606	0.616292	2.60591	0.00916296	0.0515879	NA
ENSG00000135318	659.779	1.60546	0.423221	3.79343	0.000148583	0.00211463	NT5E
ENSG00000226025	0.99054	1.60538	2.77682	0.578135	0.563173	NA	LGALS17A
ENSG00000176678	155.418	1.60456	0.532705	3.0121	0.00259446	0.0201508	FOXL1
ENSG00000137936	471.871	1.60424	0.358392	4.47623	7.59741e-06	0.000182229	BCAR3
ENSG00000137936	471.871	1.60424	0.358392	4.47623	7.59741e-06	0.000182229	MIG7
ENSG00000271303	234.183	1.60378	0.381093	4.20837	2.57222e-05	0.000504515	SRXN1
ENSG00000257524	51.0626	1.60376	1.12824	1.42146	0.155182	0.347617	ST6GALNAC6
ENSG00000271626	0.248966	1.60327	3.46354	0.462898	0.643437	NA	NA
ENSG00000213574	1.80629	1.6022	1.46913	1.09058	0.27546	NA	NA
ENSG00000270978	0.287074	1.60113	3.44631	0.464591	0.642224	NA	NA
ENSG00000187959	6.09447	1.60092	1.3729	1.16609	0.243579	0.460435	CPSF4L
ENSG00000257446	4.74474	1.59886	1.42358	1.12312	0.261385	0.478757	ZNF878
ENSG00000135926	2418.28	1.59793	0.279272	5.72178	1.05416e-08	5.71806e-07	TMBIM1
ENSG00000225210	134.555	1.59643	1.12639	1.4173	0.156397	0.349121	NA
ENSG00000187475	1.5942	1.5948	1.3059	1.22122	0.222002	NA	HIST1H1T
ENSG00000280286	0.786257	1.59471	2.52019	0.632774	0.526881	NA	NA
ENSG00000186281	32.1742	1.59391	0.531577	2.99846	0.00271351	0.0208423	GPAT2
ENSG00000012211	325.602	1.59328	0.370336	4.30226	1.69066e-05	0.000356347	PRICKLE3
ENSG00000109667	315.132	1.59306	0.382161	4.16857	3.06522e-05	0.000582478	SLC2A9
ENSG00000275395	1475.19	1.59196	0.505293	3.15057	0.00162953	0.0141409	FCGBP
ENSG00000235376	1.27864	1.59187	1.78297	0.89282	0.371954	NA	RPEL1
ENSG00000254065	0.344757	1.5917	3.42543	0.46467	0.642167	NA	NA
ENSG00000114315	1599.53	1.59126	0.490548	3.24383	NA	NA	HES1
ENSG00000103034	611.2	1.59121	0.372754	4.26879	1.96533e-05	0.000405229	NDRG4
ENSG00000182179	546.384	1.59092	0.377019	4.21975	2.44576e-05	0.000484911	UBA7
ENSG00000126709	295.344	1.59037	0.443334	3.58729	0.000334127	0.00409748	IFI6
ENSG00000278588	47.8857	1.59	0.662546	2.39984	0.0164023	0.0778673	HIST1H2BI
ENSG00000186076	156.404	1.58962	1.13974	1.39473	0.163098	0.359266	NA
ENSG00000175336	8.67282	1.58929	1.16788	1.36083	0.173568	0.373931	APOF
ENSG00000226986	0.356323	1.58914	2.30432	0.689635	0.490424	NA	NA
ENSG00000013563	417.58	1.58818	0.334986	4.74105	2.12618e-06	6.11246e-05	DNASE1L1
ENSG00000135047	396.998	1.58794	0.417811	3.80063	0.000144327	0.00206722	CTSL
ENSG00000211938	112.819	1.58767	1.56104	1.01706	0.309127	0.530158	NA
ENSG00000188383	3.44379	1.5868	1.7242	0.920312	0.35741	0.579343	NA
ENSG00000241451	0.882034	1.586	3.42241	0.463418	0.643065	NA	NA
ENSG00000259790	0.866856	1.585	2.78261	0.56961	0.568942	NA	NA
ENSG00000123610	48.0922	1.5845	0.605648	2.6162	0.00889144	0.0505379	TNFAIP6
ENSG00000254856	0.631156	1.5834	3.43274	0.461266	0.644608	NA	NA
ENSG00000213785	0.345379	1.58191	3.43951	0.459924	0.645571	NA	NA
ENSG00000241294	21.9437	1.58161	1.01718	1.55491	0.119969	0.294654	NA
ENSG00000227836	3.24564	1.58125	1.80423	0.876413	0.380806	0.601047	NA
ENSG00000270906	11.0779	1.5812	1.10976	1.42482	0.154211	0.346509	NA
ENSG00000279718	11.9102	1.57963	1.21399	1.30118	0.193196	0.39867	NA
ENSG00000129465	115.321	1.57895	0.499631	3.16024	0.00157638	0.0138107	RIPK3
ENSG00000134259	14.2805	1.57894	0.92618	1.70479	0.0882332	0.24076	NGF
ENSG00000283321	3.15566	1.57757	2.07153	0.761547	0.44633	0.660297	NA
ENSG00000162496	1272.45	1.57688	0.358617	4.39712	1.09698e-05	0.000247642	DHRS3
ENSG00000249089	0.335364	1.57599	3.4447	0.457511	0.647304	NA	NA
ENSG00000060140	50.9108	1.57508	0.483163	3.25992	0.00111442	0.0105586	STYK1
ENSG00000226329	1.78392	1.5746	2.34428	0.671677	0.50179	NA	NA
ENSG00000188124	14.0709	1.57446	0.955419	1.64792	0.0993682	0.259868	OR2AG2
ENSG00000258571	1.2273	1.57415	3.04208	0.517458	NA	NA	NA
ENSG00000100242	1696.13	1.57077	0.355881	4.41375	1.01593e-05	0.000232061	SUN2
ENSG00000169429	543.898	1.57058	0.666752	2.35557	0.0184945	0.0846449	CXCL8
ENSG00000092009	6.17555	1.57037	1.23941	1.26703	0.205145	0.413144	CMA1
ENSG00000173599	517.838	1.56827	0.385872	4.06421	4.81944e-05	0.000849268	PC
ENSG00000242163	2.36323	1.56807	1.38203	1.13461	0.256538	0.473196	NA
ENSG00000147647	1.08465	1.56779	2.13227	0.735268	0.462177	NA	DPYS
ENSG00000231508	2.85145	1.5673	1.65624	0.946296	0.343998	0.565665	NA
ENSG00000118640	399.649	1.56623	0.299569	5.22826	1.71111e-07	6.7918e-06	VAMP8
ENSG00000137959	180.87	1.56605	0.4766	3.28587	0.00101666	0.00985019	IFI44L
ENSG00000137745	1137.47	1.56581	0.653657	2.39547	0.0165993	0.0784876	MMP13
ENSG00000170909	9.08839	1.56509	1.22219	1.28055	0.20035	0.407324	OSCAR
ENSG00000225526	5.60813	1.56383	1.11558	1.40181	0.160973	0.356292	MKRN2OS
ENSG00000147155	174.171	1.56355	0.362074	4.31831	1.57227e-05	0.000336763	EBP
ENSG00000168209	1202.57	1.56312	0.43397	3.60191	0.000315885	0.00389276	DDIT4
ENSG00000278599	12.3809	1.56308	3.33855	0.468192	NA	NA	TBC1D3E
ENSG00000227632	1.33013	1.56273	2.98978	0.522691	NA	NA	NA
ENSG00000100003	562.914	1.5624	0.258143	6.05245	1.4266e-09	1.02531e-07	SEC14L2
ENSG00000091622	1191.44	1.56204	0.379338	4.1178	3.82505e-05	0.00070297	PITPNM3
ENSG00000130766	292.165	1.56163	0.364916	4.27941	1.87385e-05	0.000388757	SESN2
ENSG00000214855	7.51219	1.5615	1.43257	1.09	NA	NA	APOC1P1
ENSG00000125618	36.951	1.56097	0.959795	1.62636	0.103873	0.267582	PAX8
ENSG00000218996	1.80453	1.56072	1.51784	1.02825	0.303831	NA	NA
ENSG00000132530	386.305	1.56058	0.558475	2.79436	0.00520022	0.0342051	XAF1
ENSG00000159618	36.4448	1.55945	0.690379	2.25883	0.023894	0.100805	ADGRG5
ENSG00000104055	46.4889	1.55941	0.874765	1.78266	0.0746413	0.21529	TGM5
ENSG00000237592	1.69936	1.55883	2.02235	0.770801	0.440825	NA	NA
ENSG00000136918	2.25285	1.55749	2.27729	0.68392	0.494025	NA	WDR38
ENSG00000154227	205.395	1.55686	0.480916	3.23727	0.00120679	0.0112427	CERS3
ENSG00000276087	7.5133	1.55635	0.879282	1.77002	0.0767234	0.219325	NA
ENSG00000180644	54.3649	1.55571	0.651987	2.3861	0.017028	0.0798584	PRF1
ENSG00000227910	1.19236	1.55475	2.46087	0.631789	0.527525	NA	NA
ENSG00000251630	1.91938	1.5545	2.08876	0.74422	0.456743	NA	NA
ENSG00000237882	1.31591	1.55419	1.59616	0.973707	0.330202	NA	NA
ENSG00000174804	713.771	1.55401	0.326424	4.76072	1.92904e-06	5.62051e-05	FZD4
ENSG00000235449	1.32973	1.55388	1.60706	0.96691	0.333589	NA	NA
ENSG00000179163	439.479	1.55342	0.348984	4.45127	8.53639e-06	0.000199981	FUCA1
ENSG00000140564	1928.2	1.55246	0.337012	4.60653	4.09435e-06	0.000107285	FURIN
ENSG00000075399	389.083	1.55237	0.273964	5.66634	1.45883e-08	7.58591e-07	VPS9D1
ENSG00000256235	577.376	1.55205	0.296986	5.22599	NA	NA	SMIM3
ENSG00000286030	24.5214	1.55149	0.590102	2.62919	0.00855874	0.0492913	NA
ENSG00000231307	13.1996	1.55115	1.28079	1.21109	0.225861	0.438855	NA
ENSG00000284762	16.1824	1.55082	2.49774	0.620888	0.534673	0.731509	PDE8B
ENSG00000185610	16.3281	1.5507	0.690721	2.24504	0.0247655	0.103206	DBX2
ENSG00000182541	1835.02	1.54983	0.300763	5.15298	2.56379e-07	9.75307e-06	LIMK2
ENSG00000148677	70.6145	1.54977	0.696215	2.22599	0.0260151	0.106799	ANKRD1
ENSG00000170961	650.75	1.54961	0.421737	3.67434	0.000238461	0.00311812	HAS2
ENSG00000108679	2771.46	1.54943	0.388544	3.98778	6.66939e-05	0.00111105	LGALS3BP
ENSG00000167996	6569.07	1.54938	0.3351	4.62364	3.77071e-06	0.000100108	FTH1
ENSG00000142347	517.753	1.54927	0.47355	3.2716	0.00106941	0.010248	MYO1F
ENSG00000124762	2668.48	1.5485	0.381802	4.05578	4.99673e-05	0.000877436	CDKN1A
ENSG00000136327	0.187974	1.54838	3.45989	0.447523	0.654498	NA	NKX2-8
ENSG00000235414	0.274082	1.54838	3.44842	0.449011	0.653423	NA	NA
ENSG00000189171	165.71	1.54761	0.347042	4.45944	8.21741e-06	0.000193865	S100A13
ENSG00000135046	5060.93	1.54755	0.393716	3.93063	8.47223e-05	0.00135421	ANXA1
ENSG00000255298	1.80086	1.54733	2.40397	0.643656	0.519799	NA	OR8G5
ENSG00000214110	23.2923	1.54723	0.771408	2.00573	0.0448852	0.154337	NA
ENSG00000178607	400.891	1.54714	0.284316	5.44162	5.27971e-08	2.38472e-06	ERN1
ENSG00000164556	2.95459	1.54708	1.47792	1.0468	0.295194	0.514906	FAM183BP
ENSG00000184611	1.35137	1.54632	1.60059	0.966091	0.333998	NA	KCNH7
ENSG00000186704	1367.07	1.54584	0.375496	4.11678	3.84195e-05	0.000705432	NA
ENSG00000235400	0.685192	1.5456	2.25919	0.684142	0.493886	NA	NA
ENSG00000233433	8.30146	1.54506	1.15776	1.33452	0.182032	0.384267	NA
ENSG00000239483	0.876178	1.54414	3.20034	0.482492	0.629457	NA	NA
ENSG00000116032	18.6181	1.54346	0.800283	1.92864	0.053775	0.173563	GRIN3B
ENSG00000283402	1.84686	1.54343	1.8151	0.850324	0.395145	NA	NA
ENSG00000183625	2.68835	1.54307	1.41351	1.09166	0.274982	0.493247	CCR3
ENSG00000171388	96.2598	1.543	0.514775	2.99743	0.00272263	0.0208645	APLN
ENSG00000234618	15.0455	1.54299	0.594201	2.59675	0.00941094	0.0524905	NA
ENSG00000102265	3470.13	1.53991	0.451323	3.41199	0.000644895	0.00694746	TIMP1
ENSG00000114737	191.607	1.53974	0.400369	3.84581	0.000120152	0.00178578	CISH
ENSG00000229106	0.971685	1.53965	1.79169	0.859328	0.390159	NA	NA
ENSG00000005022	803.977	1.53861	0.309829	4.966	6.83469e-07	2.28474e-05	SLC25A5
ENSG00000161714	1357.74	1.53796	0.328211	4.68589	2.78741e-06	7.74776e-05	PLCD3
ENSG00000151790	16.1447	1.53775	1.0241	1.50156	0.133211	0.316095	TDO2
ENSG00000139899	81.4553	1.53598	0.435914	3.52358	0.000425754	0.00498798	CBLN3
ENSG00000110697	1129.31	1.53519	0.439435	3.49355	0.000476644	0.00544944	PITPNM1
ENSG00000159217	145.174	1.53501	0.69744	2.20092	0.0277418	0.111745	IGF2BP1
ENSG00000168078	19.6018	1.53417	0.862467	1.77881	0.0752703	0.216422	PBK
ENSG00000149925	6744.63	1.53374	0.292251	5.24802	1.5374e-07	6.12646e-06	ALDOA
ENSG00000248196	1.95778	1.53323	1.69709	0.903444	0.36629	NA	NA
ENSG00000142627	3541.01	1.53242	0.395407	3.87556	0.00010638	0.00162182	EPHA2
ENSG00000242600	12.7695	1.53203	0.841108	1.82144	0.06854	0.203797	MBL1P
ENSG00000229937	0.221071	1.53187	3.46471	0.442136	0.658391	NA	PRPS1L1
ENSG00000177173	4.69661	1.53149	0.734165	2.08603	0.0369762	0.135194	NA
ENSG00000271131	0.418461	1.5309	2.84354	0.538376	0.590317	NA	NA
ENSG00000108179	339.576	1.52998	0.280123	5.46181	4.71302e-08	2.14581e-06	PPIF
ENSG00000178789	13.9989	1.52977	0.870883	1.75658	0.0789896	0.224053	CD300LB
ENSG00000278463	30.1385	1.52882	0.512731	2.98173	0.00286628	0.0217173	HIST1H2AB
ENSG00000250536	1.87517	1.52862	1.44834	1.05543	0.291229	NA	NA
ENSG00000147813	339.017	1.52821	0.320825	4.76338	1.90375e-06	5.57658e-05	NAPRT
ENSG00000149115	3959.83	1.52812	0.280487	5.44811	5.09087e-08	2.3074e-06	TNKS1BP1
ENSG00000261349	3.66587	1.52785	1.50696	1.01386	0.310652	0.531685	NA
ENSG00000171223	4717.93	1.52708	0.326011	4.68412	2.81163e-06	7.79356e-05	JUNB
ENSG00000286231	4.43903	1.52608	2.3867	0.639407	0.522558	0.722066	NA
ENSG00000105146	16.5221	1.52541	0.807939	1.88803	0.059022	0.184521	AURKC
ENSG00000008323	330.562	1.52518	0.370085	4.12117	3.76957e-05	0.000695314	PLEKHG6
ENSG00000177674	304.109	1.52506	0.346564	4.40052	1.07992e-05	0.000244734	AGTRAP
ENSG00000184937	3.74357	1.52435	1.70856	0.892181	0.372296	0.593377	WT1
ENSG00000095383	1931.97	1.52339	0.365758	4.16503	3.11317e-05	0.000588811	TBC1D2
ENSG00000184731	653.937	1.52279	0.429964	3.54167	0.0003976	0.00470941	FAM110C
ENSG00000185758	2.02482	1.52238	1.90494	0.799175	0.424189	NA	CLDN24
ENSG00000248641	0.975727	1.52176	3.18459	0.477851	0.632756	NA	NA
ENSG00000128578	322.562	1.5213	0.415735	3.65929	0.000252916	0.00326471	STRIP2
ENSG00000274276	43.5885	1.52099	0.800155	1.90087	0.0573188	0.180684	CBSL
ENSG00000130775	432.248	1.52079	0.458077	3.31994	0.000900363	0.0089692	THEMIS2
ENSG00000164877	892.456	1.5199	0.302265	5.02837	4.94666e-07	1.73729e-05	MICALL2
ENSG00000172301	108.626	1.51871	0.328423	4.62426	3.75931e-06	9.99371e-05	COPRS
ENSG00000205220	99.6968	1.51766	0.602463	2.51909	0.0117657	0.0615316	PSMB10
ENSG00000264911	0.371787	1.51715	3.33766	0.454556	0.649428	NA	NA
ENSG00000230872	4.72341	1.51659	1.63432	0.927964	0.353426	0.575481	NA
ENSG00000163793	1.27587	1.51631	2.20459	0.687796	0.491582	NA	DNAJC5G
ENSG00000216977	7.82262	1.51629	1.24227	1.22058	NA	NA	NA
ENSG00000204952	0.488549	1.5158	3.43248	0.441605	0.658775	NA	FBXO47
ENSG00000146453	23.5371	1.5157	0.847478	1.78849	0.0736977	0.213622	PNLDC1
ENSG00000235183	6.8603	1.51458	1.25617	1.20571	0.227928	0.440787	NA
ENSG00000104522	366.847	1.51458	0.319136	4.74587	2.07613e-06	5.97712e-05	TSTA3
ENSG00000095752	97.8891	1.51403	0.491955	3.07758	0.00208687	0.0170785	IL11
ENSG00000161048	3.90878	1.514	1.39201	1.08764	0.276756	0.495236	NAPEPLD
ENSG00000251246	16.5016	1.51369	3.03163	0.4993	0.617568	0.791884	NA
ENSG00000102879	299.431	1.5135	0.407489	3.71421	0.000203836	0.00274197	CORO1A
ENSG00000189002	0.362298	1.51332	2.97917	0.507967	0.611476	NA	NA
ENSG00000189166	1.65282	1.51318	1.20433	1.25645	0.208954	NA	NA
ENSG00000101438	0.977817	1.51113	2.52671	0.598063	0.549798	NA	SLC32A1
ENSG00000233966	0.445809	1.51104	3.11815	0.484594	0.627964	NA	NA
ENSG00000105122	115.849	1.50946	0.448059	3.36888	0.000754749	0.00784444	RASAL3
ENSG00000123159	910.593	1.50894	0.273729	5.51254	3.53683e-08	1.67518e-06	GIPC1
ENSG00000112303	35.1237	1.50724	0.596372	2.52734	0.011493	0.0605932	VNN2
ENSG00000244682	335.89	1.50662	0.427169	3.52699	0.000420318	0.00493781	FCGR2C
ENSG00000204634	1037.67	1.50602	0.336863	4.47071	7.79621e-06	0.000185714	TBC1D8
ENSG00000214908	0.796673	1.50517	1.71961	0.875298	0.381412	NA	NA
ENSG00000237754	1.05275	1.50517	3.17681	0.4738	0.635643	NA	NA
ENSG00000167799	14.074	1.50368	0.698659	2.15223	0.0313791	0.121648	NUDT8
ENSG00000173457	232.179	1.50356	0.555098	2.70864	0.00675602	0.0414633	PPP1R14B
ENSG00000136834	0.280928	1.50295	3.44819	0.435865	0.662934	NA	OR1J1
ENSG00000069020	4467.81	1.50251	0.269745	5.57012	2.54569e-08	1.2495e-06	MAST4
ENSG00000173418	279.823	1.50194	0.283606	5.29587	1.1845e-07	4.85477e-06	NAA20
ENSG00000237003	2.96407	1.50171	2.59704	0.578238	0.563103	0.7535	NA
ENSG00000198435	295.875	1.50167	0.411567	3.64865	0.000263619	0.00338192	NRARP
ENSG00000161642	1655.96	1.50141	0.293719	5.11171	3.19255e-07	1.18319e-05	ZNF385A
ENSG00000230076	5.27192	1.50092	0.850887	1.76394	0.0777418	0.221566	NA
ENSG00000129925	563.872	1.49963	0.355049	4.22375	2.40276e-05	0.00047827	TMEM8A
ENSG00000218857	0.399988	1.49901	3.3369	0.449222	0.653272	NA	NA
ENSG00000143217	1763.1	1.49879	0.415028	3.61128	0.000304684	0.00379892	NECTIN4
ENSG00000198225	6.38567	1.49746	0.773578	1.93576	0.0528976	0.171723	NA
ENSG00000122133	6.30927	1.49479	1.29619	1.15321	0.248822	0.464974	PAEP
ENSG00000174791	266.238	1.49464	0.339273	4.40543	1.05574e-05	0.000239793	RIN1
ENSG00000270890	2.13066	1.49455	2.12012	0.704937	0.480849	NA	NA
ENSG00000160691	2129.97	1.49245	0.248626	6.00281	1.93931e-09	1.33197e-07	SHC1
ENSG00000121075	5.10896	1.49226	1.11479	1.33861	0.180699	0.382539	TBX4
ENSG00000053747	5137.65	1.49177	0.386035	3.86434	0.000111391	0.00167536	LAMA3
ENSG00000136514	16.7892	1.4911	0.890533	1.67439	0.0940535	0.251101	RTP4
ENSG00000125753	532.898	1.4911	0.313772	4.75217	2.01249e-06	5.83563e-05	VASP
ENSG00000102970	4.3684	1.49058	1.28972	1.15574	0.247787	0.463901	CCL17
ENSG00000064886	38.9363	1.49003	0.887477	1.67895	0.0931626	0.249375	CHI3L2
ENSG00000005238	491.739	1.48966	0.280366	5.31327	1.07675e-07	4.47698e-06	FAM214B
ENSG00000122359	2670.77	1.48906	0.231268	6.43868	1.20519e-10	1.07315e-08	ANXA11
ENSG00000173585	2.95254	1.4888	1.27924	1.16382	0.244498	0.461239	CCR9
ENSG00000135625	2.83591	1.48813	1.41677	1.05037	0.29355	0.513374	EGR4
ENSG00000119699	1001.13	1.48809	0.367761	4.04635	5.2023e-05	0.000902943	TGFB3
ENSG00000229023	13.5302	1.48787	1.0063	1.47855	0.13926	0.325188	NA
ENSG00000123975	53.0441	1.48671	0.515235	2.88549	0.00390808	0.0275468	CKS2
ENSG00000166342	10.9794	1.48631	1.09306	1.35977	0.173902	0.374273	NETO1
ENSG00000277632	37.548	1.48618	0.829509	1.79164	0.0731911	0.212785	CCL3
ENSG00000171345	6737.89	1.48597	0.322717	4.60455	4.13358e-06	0.000107891	KRT19
ENSG00000105371	18.5657	1.4854	0.62588	2.3733	0.0176298	0.0819926	ICAM4
ENSG00000160190	332.24	1.48523	0.366632	4.051	5.10003e-05	0.000890138	SLC37A1
ENSG00000125534	1978.45	1.48522	0.314707	4.71938	2.36568e-06	6.67385e-05	PPDPF
ENSG00000232004	0.571723	1.48405	2.64267	0.561572	0.574407	NA	NA
ENSG00000169903	0.46863	1.4836	3.43234	0.43224	0.665567	NA	TM4SF4
ENSG00000088726	76.0621	1.4836	0.494061	3.00286	0.00267455	0.0206138	TMEM40
ENSG00000205784	15.6211	1.48349	0.778357	1.90593	0.0566595	0.179307	ARRDC5
ENSG00000265279	0.431353	1.48278	3.18581	0.465432	0.641622	NA	NA
ENSG00000198719	53.131	1.48264	1.3425	1.10439	0.269426	0.487401	DLL1
ENSG00000106211	3020.94	1.48166	0.32128	4.61174	3.99314e-06	0.000105092	HSPB1
ENSG00000238227	370.159	1.48143	0.374939	3.95111	7.77906e-05	0.00126655	TMEM250
ENSG00000184730	142.576	1.48072	0.531038	2.78836	0.00529758	0.0346469	APOBR
ENSG00000166592	32.1159	1.48057	0.645527	2.29358	0.0218147	0.0951365	RRAD
ENSG00000214595	274.828	1.47947	0.368977	4.00966	6.0806e-05	0.00103401	EML6
ENSG00000184188	0.28982	1.47881	3.45767	0.427689	0.668878	NA	NA
ENSG00000185231	39.3039	1.478	0.975411	1.51526	0.129707	0.310369	MC2R
ENSG00000167468	1723.12	1.47736	0.310293	4.76119	1.9245e-06	5.62051e-05	GPX4
ENSG00000175662	1780.86	1.47732	0.263375	5.60918	2.03282e-08	1.03304e-06	TOM1L2
ENSG00000229022	0.540175	1.47664	2.33739	0.631749	0.527551	NA	NA
ENSG00000160472	8.43279	1.47633	0.997906	1.47943	0.139025	0.324982	TMEM190
ENSG00000165695	75.3395	1.47603	0.447129	3.30113	0.000962947	0.00942069	AK8
ENSG00000275882	31.6348	1.4759	1.85905	0.793901	0.427253	0.643373	NA
ENSG00000126903	420.74	1.47508	0.37547	3.92864	8.54291e-05	0.00136334	SLC10A3
ENSG00000167136	73.6985	1.47431	0.485391	3.03737	0.0023865	0.0189826	ENDOG
ENSG00000166741	359.314	1.47414	0.547123	2.69435	0.00705255	0.0428131	NNMT
ENSG00000279720	5.35548	1.47398	1.37034	1.07563	0.282092	0.500919	NA
ENSG00000185803	389.582	1.47393	0.385325	3.82515	0.000130693	0.00190446	SLC52A2
ENSG00000107282	431.14	1.47389	0.290045	5.08161	3.74254e-07	1.35947e-05	APBA1
ENSG00000260272	31.9073	1.47389	2.86479	0.514483	0.606914	0.785084	NA
ENSG00000213304	0.68083	1.47385	2.30044	0.640681	0.52173	NA	NA
ENSG00000049130	338.938	1.47373	0.401638	3.66931	0.000243204	0.00316987	KITLG
ENSG00000228653	3.32724	1.47351	1.36651	1.0783	0.280898	0.49954	NA
ENSG00000145335	163.959	1.47324	0.353067	4.1727	3.01016e-05	0.000574184	SNCA
ENSG00000204351	203.045	1.47034	1.17707	1.24916	0.211608	0.421332	SKIV2L
ENSG00000232818	9.02991	1.47001	1.02415	1.43535	0.151188	0.342046	RPS2P32
ENSG00000144130	2.33052	1.46929	1.74428	0.842352	0.399591	0.617525	NT5DC4
ENSG00000147439	344.101	1.46929	0.33411	4.39763	1.0944e-05	0.000247457	BIN3
ENSG00000277125	4.84098	1.46924	3.0332	0.484388	0.628111	0.797785	NA
ENSG00000262708	0.469628	1.46874	3.43229	0.427918	0.668711	NA	NA
ENSG00000249616	21.9677	1.46811	1.17587	1.24853	0.211838	0.421481	NA
ENSG00000173846	547.57	1.46719	0.300754	4.87839	1.06955e-06	3.3705e-05	PLK3
ENSG00000214402	20.4181	1.4671	0.911087	1.61028	0.107338	0.274028	LCNL1
ENSG00000137767	164.54	1.46681	0.362756	4.04351	5.26564e-05	0.000909577	SQOR
ENSG00000277775	40.1655	1.46676	0.835687	1.75515	0.0792335	0.224387	HIST1H3F
ENSG00000188549	698.958	1.46587	0.330673	4.433	9.2932e-06	0.000214223	CCDC9B
ENSG00000051596	262.001	1.46477	0.351344	4.16905	3.05868e-05	0.000581786	THOC3
ENSG00000214222	1.03169	1.46459	1.53129	0.956441	0.338849	NA	NA
ENSG00000282034	525.543	1.46443	0.604094	2.42418	0.0153432	0.0744732	NA
ENSG00000213445	530.972	1.46424	0.389107	3.76309	0.000167828	0.0023382	SIPA1
ENSG00000130950	5.07355	1.46291	2.23824	0.653601	0.513369	0.715091	NUTM2F
ENSG00000091073	1246.1	1.46163	0.346698	4.21586	2.48823e-05	0.000490433	DTX2
ENSG00000083454	27.8813	1.46106	0.691991	2.11139	0.0347389	0.12999	P2RX5
ENSG00000211898	16.2942	1.46015	1.08639	1.34404	0.178937	0.380689	NA
ENSG00000229544	5.46779	1.46008	1.20999	1.20669	0.227552	0.440616	NKX1-2
ENSG00000213977	762.717	1.45995	0.253929	5.74941	8.95535e-09	4.95103e-07	TAX1BP3
ENSG00000130751	20.6431	1.4598	0.606758	2.4059	0.0161325	0.0769134	NPAS1
ENSG00000168329	148.597	1.45856	0.595171	2.45065	0.0142597	0.0704374	CX3CR1
ENSG00000163191	1276.17	1.45804	0.579522	2.51594	0.0118716	0.0619402	S100A11
ENSG00000074181	6391.46	1.458	0.328247	4.44179	8.92154e-06	0.00020684	NOTCH3
ENSG00000205572	39.5183	1.45722	2.01569	0.72294	0.469717	0.679602	SERF1A
ENSG00000205572	39.5183	1.45722	2.01569	0.72294	0.469717	0.679602	SERF1B
ENSG00000114487	1.99065	1.45639	1.83571	0.793365	0.427565	NA	MORC1
ENSG00000152669	28.0514	1.45613	0.535668	2.71835	0.00656091	0.0405648	CCNO
ENSG00000259258	0.955177	1.45603	2.13428	0.682212	0.495105	NA	NA
ENSG00000162598	2.38397	1.45581	2.4972	0.582977	0.559909	0.750938	C1orf87
ENSG00000143340	1.03237	1.4558	1.74248	0.835475	0.40345	NA	FAM163A
ENSG00000142961	553.994	1.45448	0.297063	4.89619	9.7714e-07	3.12927e-05	MOB3C
ENSG00000239797	0.675773	1.4543	2.57808	0.5641	0.572686	NA	NA
ENSG00000251380	5.70016	1.45364	1.8509	0.78537	0.432236	0.64783	DCANP1
ENSG00000214264	8.76618	1.4536	1.04015	1.39749	0.162268	0.358152	NA
ENSG00000163661	28.6522	1.45327	0.737505	1.97052	0.0487788	0.162952	PTX3
ENSG00000188095	1.5621	1.45323	1.88435	0.771207	0.440584	NA	MESP2
ENSG00000138944	284.346	1.45266	0.561375	2.58767	0.00966266	0.0535826	SHISAL1
ENSG00000248521	9.87068	1.45234	0.792293	1.83308	0.0667903	0.200456	NA
ENSG00000143126	6304.08	1.45217	0.352841	4.11566	3.86073e-05	0.000707589	CELSR2
ENSG00000251039	0.535056	1.45146	3.42654	0.423593	0.671863	NA	NA
ENSG00000142733	805.616	1.45118	0.336192	4.31651	1.58512e-05	0.000338202	MAP3K6
ENSG00000008438	2.76106	1.45113	1.74153	0.833254	NA	NA	PGLYRP1
ENSG00000057657	1860.18	1.44993	0.335114	4.32668	1.51372e-05	0.000326496	PRDM1
ENSG00000188483	141.85	1.44958	0.419872	3.45244	0.000555539	0.00618156	IER5L
ENSG00000264187	0.899788	1.44954	2.43026	0.596452	NA	NA	NA
ENSG00000172531	1071.01	1.44945	0.320306	4.5252	6.03384e-06	0.000148623	PPP1CA
ENSG00000124731	78.4667	1.4491	0.533446	2.71649	0.00659787	0.0406788	TREM1
ENSG00000167080	1095.09	1.44899	0.662043	2.18866	0.0286216	0.114441	B4GALNT2
ENSG00000268758	63.9904	1.44864	0.565587	2.5613	0.0104282	0.0566191	ADGRE4P
ENSG00000233306	0.944381	1.448	2.18876	0.661559	0.508254	NA	NA
ENSG00000250254	1.4481	1.44795	1.53455	0.943564	0.345392	NA	PTTG2
ENSG00000125148	2833.5	1.44771	0.521904	2.7739	NA	NA	MT2A
ENSG00000166401	288.448	1.44722	0.332122	4.35748	1.31571e-05	0.000289848	SERPINB8
ENSG00000158477	20.1541	1.44687	1.11994	1.29191	0.196388	0.402683	CD1A
ENSG00000135074	576.234	1.44683	0.372495	3.88415	0.000102686	0.00157505	ADAM19
ENSG00000106819	859.256	1.44612	0.71143	2.0327	0.0420831	0.147617	ASPN
ENSG00000217733	2.10393	1.44603	1.30441	1.10857	0.267615	NA	NA
ENSG00000228232	2.54049	1.44492	0.861313	1.67758	0.0934297	0.249808	NA
ENSG00000184357	210.406	1.44443	0.469955	3.07355	0.00211525	0.0172477	HIST1H1B
ENSG00000259374	17.0454	1.4428	1.52784	0.944337	0.344998	0.566661	NA
ENSG00000237276	9.25207	1.44258	0.606369	2.37904	0.0173577	0.0810458	NA
ENSG00000100139	3568.12	1.44215	0.3387	4.2579	2.06357e-05	0.000421597	MICALL1
ENSG00000222741	0.248051	1.44202	3.46248	0.41647	0.677066	NA	NA
ENSG00000128626	182.537	1.44143	0.310237	4.64623	3.38061e-06	9.08297e-05	MRPS12
ENSG00000249863	10.0701	1.44128	1.22452	1.17702	0.239188	0.45517	NA
ENSG00000107863	2162.38	1.44107	0.284193	5.07073	3.96302e-07	1.43697e-05	ARHGAP21
ENSG00000167757	183.238	1.44089	0.503771	2.86021	0.00423356	0.0293073	KLK11
ENSG00000234648	55.4374	1.44042	1.89497	0.760128	0.447178	0.661231	NA
ENSG00000137699	9788.38	1.44016	0.342597	4.20364	2.62658e-05	0.000511771	TRIM29
ENSG00000254884	10.1861	1.43963	0.686881	2.0959	0.0360909	0.133045	NA
ENSG00000273983	31.964	1.4395	0.763683	1.88494	0.0594373	0.185485	HIST1H3G
ENSG00000134160	4.1148	1.43936	2.00856	0.716615	0.473612	0.682587	TRPM1
ENSG00000173621	434.233	1.43907	0.320928	4.4841	7.32238e-06	0.000176263	LRFN4
ENSG00000205359	3.23503	1.43856	1.59942	0.899428	0.368425	0.590239	SLCO6A1
ENSG00000224674	3.46036	1.43822	1.10562	1.30083	0.193317	0.398679	NA
ENSG00000120875	557.707	1.43778	0.452404	3.17809	0.00148251	0.0131451	DUSP4
ENSG00000125089	888.13	1.43703	0.520618	2.76025	0.00577577	0.0368832	SH3TC1
ENSG00000258968	1.74777	1.43696	1.43594	1.00071	0.316966	NA	NA
ENSG00000135898	10.7525	1.43695	0.959598	1.49745	0.134276	0.317939	GPR55
ENSG00000285991	18.2965	1.43683	0.928397	1.54764	0.121708	0.29789	RAET1E
ENSG00000168143	775.962	1.43637	0.301008	4.77189	1.82507e-06	5.36171e-05	FAM83B
ENSG00000066336	388.538	1.4357	0.483297	2.97063	0.00297188	0.0223384	SPI1
ENSG00000231416	1.11773	1.43569	3.10071	0.463021	0.643349	NA	NA
ENSG00000169692	311.716	1.43538	0.329803	4.35225	1.34748e-05	0.000295388	AGPAT2
ENSG00000074800	3539.94	1.43377	0.253885	5.64731	1.62975e-08	8.45283e-07	ENO1
ENSG00000101187	98.3168	1.43307	0.462721	3.09705	0.00195459	0.0162605	SLCO4A1
ENSG00000270832	0.892569	1.43293	2.00288	0.715435	0.47434	NA	NA
ENSG00000178951	1758.19	1.4327	0.259161	5.52823	3.23485e-08	1.54996e-06	ZBTB7A
ENSG00000287328	1.06225	1.43172	2.77794	0.51539	0.606281	NA	NA
ENSG00000169551	0.642265	1.43165	2.57629	0.555702	0.578414	NA	CT55
ENSG00000010030	31.5635	1.43049	0.61971	2.30832	0.0209815	0.0926152	ETV7
ENSG00000034510	2819.53	1.42991	0.245602	5.82207	5.81217e-09	3.38046e-07	TMSB10
ENSG00000100401	958.806	1.42943	0.333985	4.27991	1.86966e-05	0.000388688	RANGAP1
ENSG00000213871	1.32429	1.42927	1.5629	0.914501	0.360454	NA	NA
ENSG00000184330	0.293772	1.4269	3.44782	0.413856	0.67898	NA	S100A7A
ENSG00000284873	0.814415	1.42657	3.25288	0.438556	0.660983	NA	NA
ENSG00000100365	63.9119	1.42635	0.577031	2.47188	0.0134405	0.0675011	NCF4
ENSG00000132693	0.553137	1.42633	3.42624	0.416295	0.677194	NA	CRP
ENSG00000205940	9.31864	1.42597	0.689945	2.06679	0.0387544	0.139341	NA
ENSG00000108829	460.942	1.42563	0.300239	4.74833	2.05105e-06	5.91336e-05	LRRC59
ENSG00000154736	659.036	1.42508	0.538101	2.64834	0.00808875	0.0472917	ADAMTS5
ENSG00000104972	12.8818	1.42441	1.51202	0.942058	0.346163	0.567807	LILRB1
ENSG00000104972	12.8818	1.42441	1.51202	0.942058	0.346163	0.567807	LOC107987461
ENSG00000127540	441.768	1.42431	0.254385	5.59904	2.15543e-08	1.08711e-06	UQCR11
ENSG00000224618	3.04517	1.424	1.4467	0.98431	0.324963	0.546458	NA
ENSG00000228294	18.2548	1.42322	1.26375	1.12619	0.260086	0.477116	BMS1P17
ENSG00000271672	1.7863	1.42299	2.68636	0.52971	0.596313	NA	NA
ENSG00000108798	111.749	1.42268	0.4617	3.08139	0.00206036	0.0169098	ABI3
ENSG00000175756	323.038	1.42021	0.303952	4.67248	2.97586e-06	8.19236e-05	AURKAIP1
ENSG00000235253	8.37946	1.41975	1.22137	1.16243	0.245062	0.461873	NA
ENSG00000133135	84.0618	1.4184	0.675997	2.09823	0.0358851	0.132749	RNF128
ENSG00000100300	423.822	1.41749	0.451229	3.1414	0.0016814	0.0144972	TSPO
ENSG00000159069	1195.22	1.4173	0.344407	4.11518	3.86878e-05	0.000708419	FBXW5
ENSG00000250441	0.842219	1.41704	3.26407	0.434133	0.664192	NA	NA
ENSG00000141068	788.001	1.41683	0.328723	4.31012	1.63165e-05	0.000346365	KSR1
ENSG00000231924	2.16131	1.41682	1.48204	0.955991	0.339077	NA	PSG1
ENSG00000197451	825.239	1.41597	0.210977	6.7115	1.9264e-11	2.13004e-09	HNRNPAB
ENSG00000099282	631.155	1.4159	0.29246	4.84134	1.28968e-06	3.9806e-05	TSPAN15
ENSG00000211945	35.2245	1.41576	1.26465	1.11948	0.262934	0.480371	NA
ENSG00000248854	0.219027	1.41407	3.45779	0.408952	0.682575	NA	NA
ENSG00000169223	1621.27	1.41389	0.317655	4.45102	8.54621e-06	0.000199981	LMAN2
ENSG00000175906	267.888	1.41214	0.382728	3.68966	0.000224554	0.00297493	ARL4D
ENSG00000137309	575.635	1.41177	0.306589	4.60476	4.12952e-06	0.000107891	HMGA1
ENSG00000235734	2.04137	1.41124	1.31765	1.07102	0.284159	NA	NA
ENSG00000125746	767.798	1.41115	0.343717	4.10556	4.0333e-05	0.000732546	EML2
ENSG00000132514	31.7449	1.41115	0.736482	1.91607	0.055356	0.176428	CLEC10A
ENSG00000118526	14.6137	1.41101	1.07965	1.30691	0.191242	0.395863	TCF21
ENSG00000111907	614.227	1.41059	0.274879	5.13166	2.87194e-07	1.07779e-05	TPD52L1
ENSG00000214681	0.645302	1.41017	3.42131	0.412171	0.680214	NA	IQCF5
ENSG00000211751	11.0667	1.40943	0.890477	1.58278	0.113471	0.28437	NA
ENSG00000124208	205.738	1.40942	1.77931	0.792117	0.428293	0.644167	TMEM189-UBE2V1
ENSG00000198355	590.687	1.40938	0.330891	4.25935	2.0502e-05	0.000419348	PIM3
ENSG00000145911	208.515	1.40847	0.366387	3.84422	0.000120937	0.00179346	N4BP3
ENSG00000124664	6.98382	1.40816	0.970313	1.45124	0.146713	0.336577	SPDEF
ENSG00000242435	106.671	1.40782	0.575911	2.44452	0.0145047	0.0713324	NA
ENSG00000099954	558.915	1.40768	0.466348	3.01851	0.00254023	0.0198238	CECR2
ENSG00000185624	3670.12	1.40664	0.297056	4.73526	2.18778e-06	6.24494e-05	P4HB
ENSG00000162383	3.30495	1.4052	1.4681	0.957157	0.338488	0.559856	SLC1A7
ENSG00000163207	299.899	1.40508	0.741239	1.89558	0.0580158	0.182281	IVL
ENSG00000116096	74.806	1.40401	0.397315	3.53375	0.000409713	0.0048245	SPR
ENSG00000181830	324.125	1.40401	0.296876	4.72927	2.25326e-06	6.40462e-05	SLC35C1
ENSG00000197122	1458.76	1.40395	0.325265	4.31633	1.58648e-05	0.000338202	SRC
ENSG00000227436	4.40756	1.40386	1.3841	1.01427	0.310453	0.531661	NA
ENSG00000178860	44.849	1.4031	0.922283	1.52134	0.128175	0.307951	MSC
ENSG00000131459	204.925	1.40304	0.374238	3.74904	0.000177512	0.0024434	GFPT2
ENSG00000211958	1.66405	1.40289	2.1269	0.659594	0.509514	NA	NA
ENSG00000082641	3593.1	1.40285	0.295954	4.7401	2.13616e-06	6.12365e-05	NFE2L1
ENSG00000116871	1315.34	1.4025	0.314062	4.46568	7.98137e-06	0.000189184	MAP7D1
ENSG00000240244	5.45717	1.40047	1.71483	0.816681	0.414111	0.631475	NA
ENSG00000204702	0.903638	1.40006	2.7436	0.510302	0.60984	NA	OR2J1
ENSG00000176183	2.02911	1.39963	1.2283	1.13949	0.2545	NA	NA
ENSG00000188784	0.483809	1.39951	3.43873	0.406985	0.684019	NA	PLA2G2E
ENSG00000284922	12.0255	1.39946	1.4778	0.94699	0.343644	0.565282	NA
ENSG00000237973	224.671	1.39859	1.0225	1.36781	0.171371	0.371589	NA
ENSG00000204463	658.187	1.39814	1.45254	0.962543	0.335777	0.557017	BAG6
ENSG00000103534	60.2198	1.39796	0.612326	2.28304	0.022428	0.0969483	TMC5
ENSG00000185614	62.7715	1.39793	0.639632	2.18552	0.0288508	0.115135	INKA1
ENSG00000267697	6.20957	1.39694	3.34552	0.417555	0.676272	0.830403	LUZP6
ENSG00000243989	198.123	1.39692	0.359576	3.88491	0.000102368	0.00157256	ACY1
ENSG00000196403	4.19617	1.39667	1.29184	1.08115	0.27963	0.49797	NA
ENSG00000134955	591.971	1.39649	0.507663	2.75081	0.0059448	0.0377392	SLC37A2
ENSG00000266826	0.717137	1.39577	3.31451	0.421111	0.673674	NA	NA
ENSG00000258527	2.08915	1.39516	1.45409	0.959473	0.33732	NA	NA
ENSG00000258284	6.76192	1.39428	1.04034	1.34021	0.180178	0.382004	NA
ENSG00000054356	11.7729	1.39421	1.00787	1.38332	0.166565	0.364282	PTPRN
ENSG00000259882	0.664533	1.39376	3.43893	0.405289	0.685265	NA	NA
ENSG00000155367	64.1389	1.39288	0.516626	2.69611	0.00701548	0.0426525	PPM1J
ENSG00000134317	570.715	1.39191	0.333534	4.17323	3.00311e-05	0.000573927	GRHL1
ENSG00000089327	522.68	1.39159	0.308268	4.51421	6.35536e-06	0.000155213	FXYD5
ENSG00000170412	521.279	1.39101	0.342119	4.06588	4.78516e-05	0.000845449	GPRC5C
ENSG00000123836	560.558	1.39037	0.367406	3.78429	0.000154145	0.00217845	PFKFB2
ENSG00000101336	183.381	1.39008	0.538392	2.58191	0.00982563	0.0541839	HCK
ENSG00000141741	153.631	1.3894	0.354638	3.91779	8.93649e-05	0.00140939	MIEN1
ENSG00000262803	13.9419	1.3884	1.01587	1.3667	0.171718	0.37198	NA
ENSG00000085276	231.615	1.38761	0.430368	3.22423	0.00126312	0.0116175	MECOM
ENSG00000111057	379.668	1.3873	0.270355	5.13139	2.87604e-07	1.07779e-05	KRT18
ENSG00000225972	8.20275	1.38723	1.34464	1.03168	NA	NA	NA
ENSG00000011009	364.957	1.38717	0.28384	4.88717	1.02298e-06	3.24707e-05	LYPLA2
ENSG00000223612	1.52754	1.38705	2.28217	0.607774	NA	NA	NA
ENSG00000060656	3826.32	1.38694	0.352144	3.93857	8.1969e-05	0.00131964	PTPRU
ENSG00000105699	1328.97	1.3867	0.351421	3.94598	NA	NA	LSR
ENSG00000283602	5.8334	1.38526	1.36604	1.01407	0.310547	0.531685	NA
ENSG00000183760	31.3695	1.38402	0.789915	1.75211	0.0797545	0.225454	ACP7
ENSG00000188817	2.25592	1.38304	1.38788	0.996511	0.319002	NA	SNTN
ENSG00000188906	1905.05	1.38281	0.374956	3.68792	0.000226096	0.00298788	LRRK2
ENSG00000235893	182.268	1.38172	0.832377	1.65997	0.09692	0.255826	NA
ENSG00000014216	3716.3	1.38098	0.289969	4.76252	1.91189e-06	5.59228e-05	CAPN1
ENSG00000163898	121.748	1.38077	0.542742	2.54406	0.0109573	0.0585731	LIPH
ENSG00000232437	2.37262	1.38018	1.73699	0.794583	0.426856	0.642968	NA
ENSG00000102034	547.954	1.38002	0.2889	4.77681	NA	NA	ELF4
ENSG00000088926	0.101819	1.37926	3.4746	0.396955	0.691401	NA	F11
ENSG00000180662	1.02912	1.37908	1.78578	0.772257	0.439962	NA	NA
ENSG00000103942	649.511	1.379	0.354	3.89548	9.80039e-05	0.00151944	HOMER2
ENSG00000283366	0.585639	1.37883	2.38934	0.577073	0.56389	NA	NA
ENSG00000278704	131.254	1.37727	0.768174	1.79291	0.0729873	0.212285	NA
ENSG00000176058	154.398	1.37673	0.389646	3.53328	0.00041043	0.00483012	TPRN
ENSG00000244556	12.2646	1.3765	1.09906	1.25244	0.21041	0.419986	NA
ENSG00000250138	366.603	1.37632	0.419081	3.28414	0.00102294	0.00988741	NA
ENSG00000157368	43.0763	1.37622	0.563465	2.44242	0.0145891	0.0716075	IL34
ENSG00000177689	17.7756	1.37618	0.992655	1.38636	0.165637	0.362904	MAGEB10
ENSG00000130429	867.655	1.37612	0.426072	3.22979	0.00123882	0.0114472	ARPC1B
ENSG00000099992	591.916	1.37602	0.323247	4.25689	2.07294e-05	0.000422652	TBC1D10A
ENSG00000244306	619.49	1.376	0.754542	1.82363	0.0682084	0.203103	DUXAP10
ENSG00000171310	943.271	1.37575	0.399762	3.44143	0.000578651	0.0063877	CHST11
ENSG00000126391	747.09	1.37548	0.307692	4.47032	7.81021e-06	0.000185714	FRMD8
ENSG00000134716	210.195	1.37456	0.495971	2.77145	0.00558073	0.0359769	CYP2J2
ENSG00000170827	24.622	1.37456	0.902051	1.52381	0.127555	0.307194	CELP
ENSG00000066322	397.476	1.37334	0.308512	4.4515	8.5273e-06	0.000199981	ELOVL1
ENSG00000236801	1.69588	1.37316	1.66535	0.824549	0.409628	NA	NA
ENSG00000128383	171.09	1.37291	0.687345	1.99741	0.045781	0.156322	APOBEC3A
ENSG00000128383	171.09	1.37291	0.687345	1.99741	0.045781	0.156322	APOBEC3A_B
ENSG00000170627	2.4634	1.37253	1.30616	1.05082	0.293343	0.513192	GTSF1
ENSG00000249245	0.281733	1.37251	3.45116	0.397695	0.690855	NA	NA
ENSG00000185899	2.36659	1.3721	1.54652	0.887219	0.374961	0.595887	TAS2R60
ENSG00000226928	3.45674	1.37131	1.22186	1.12231	0.26173	0.479067	NA
ENSG00000185467	0.608647	1.37125	2.58668	0.530117	0.596031	NA	KPNA7
ENSG00000120053	160.948	1.37091	0.322643	4.24899	2.14734e-05	0.000436055	GOT1
ENSG00000095321	779.059	1.37059	0.379298	3.61348	0.000302114	0.00377858	CRAT
ENSG00000213906	687.864	1.37023	0.385888	3.55084	0.000384005	0.00458521	LTB4R2
[truncated: 22,348 more rows]

## Sheet: b) GO ACP vs PCP
category	over_represented_pvalue	under_represented_pvalue	numDEInCat	numInCat	term	ontology	padj
GO:0007267	1.52904e-12	1	94	1526	cell-cell signaling	BP	2.43576e-08
GO:0007275	4.00645e-10	1	207	4982	multicellular organism development	BP	2.86972e-06
GO:0051960	5.40438e-10	1	62	858	regulation of nervous system development	BP	2.86972e-06
GO:0048856	1.37788e-09	1	218	5432	anatomical structure development	BP	3.62942e-06
GO:0045664	1.42751e-09	1	49	615	regulation of neuron differentiation	BP	3.62942e-06
GO:0050767	1.53545e-09	1	56	757	regulation of neurogenesis	BP	3.62942e-06
GO:0050803	1.59485e-09	1	27	219	regulation of synapse structure or activity	BP	3.62942e-06
GO:0032501	1.90499e-09	1	253	6801	multicellular organismal process	BP	3.79332e-06
GO:0048812	4.39142e-09	1	49	613	neuron projection morphogenesis	BP	7.62087e-06
GO:0050807	4.78398e-09	1	26	213	regulation of synapse organization	BP	7.62087e-06
GO:0048699	5.96225e-09	1	84	1424	generation of neurons	BP	8.53716e-06
GO:0030182	6.43101e-09	1	78	1287	neuron differentiation	BP	8.53716e-06
GO:0031175	8.65051e-09	1	62	922	neuron projection development	BP	9.52028e-06
GO:0120039	9.30012e-09	1	49	627	plasma membrane bounded cell projection morphogenesis	BP	9.52028e-06
GO:0022008	9.4095e-09	1	87	1519	neurogenesis	BP	9.52028e-06
GO:0048858	9.56211e-09	1	49	628	cell projection morphogenesis	BP	9.52028e-06
GO:0030111	1.05349e-08	1	30	301	regulation of Wnt signaling pathway	BP	9.87182e-06
GO:0099537	1.20233e-08	1	49	674	trans-synaptic signaling	BP	1.06406e-05
GO:0099536	1.50681e-08	1	49	679	synaptic signaling	BP	1.26149e-05
GO:0048731	1.58379e-08	1	185	4477	system development	BP	1.26149e-05
GO:0032990	1.83089e-08	1	49	647	cell part morphogenesis	BP	1.38886e-05
GO:0048598	2.01108e-08	1	43	561	embryonic morphogenesis	BP	1.4285e-05
GO:0007268	2.15217e-08	1	48	666	chemical synaptic transmission	BP	1.4285e-05
GO:0098916	2.15217e-08	1	48	666	anterograde trans-synaptic signaling	BP	1.4285e-05
GO:0048667	3.4993e-08	1	44	553	cell morphogenesis involved in neuron differentiation	BP	2.14174e-05
GO:0007399	3.61501e-08	1	112	2247	nervous system development	BP	2.14174e-05
GO:0060284	3.63007e-08	1	57	862	regulation of cell development	BP	2.14174e-05
GO:0051962	6.66728e-08	1	40	504	positive regulation of nervous system development	BP	3.79321e-05
GO:0009653	7.27634e-08	1	118	2450	anatomical structure morphogenesis	BP	3.99697e-05
GO:0032502	9.79976e-08	1	220	5789	developmental process	BP	5.20367e-05
GO:0009887	1.30477e-07	1	59	955	animal organ morphogenesis	BP	6.70483e-05
GO:0120036	1.8142e-07	1	79	1440	plasma membrane bounded cell projection organization	BP	9.0313e-05
GO:0030030	1.98779e-07	1	80	1474	cell projection organization	BP	9.48056e-05
GO:0050804	2.03941e-07	1	34	409	modulation of chemical synaptic transmission	BP	9.48056e-05
GO:0099177	2.08299e-07	1	34	410	regulation of trans-synaptic signaling	BP	9.48056e-05
GO:0008544	3.1569e-07	1	30	402	epidermis development	BP	0.000139693
GO:0042471	3.33567e-07	1	16	115	ear morphogenesis	BP	0.000143614
GO:0060070	3.59449e-07	1	26	274	canonical Wnt signaling pathway	BP	0.000150685
GO:0000904	3.76193e-07	1	49	701	cell morphogenesis involved in differentiation	BP	0.000152218
GO:0000902	3.82216e-07	1	60	968	cell morphogenesis	BP	0.000152218
GO:0003002	4.49398e-07	1	28	332	regionalization	BP	0.000174607
GO:0060828	5.50574e-07	1	23	226	regulation of canonical Wnt signaling pathway	BP	0.000208825
GO:0009953	5.97137e-07	1	13	88	dorsal/ventral pattern formation	BP	0.000221219
GO:0060429	8.73711e-07	1	62	1136	epithelium development	BP	0.000316323
GO:0007423	9.64115e-07	1	38	516	sensory organ development	BP	0.000341297
GO:0043269	1.01936e-06	1	41	626	regulation of ion transport	BP	0.00035301
GO:0048666	1.04283e-06	1	62	1049	neuron development	BP	0.000353452
GO:0042472	1.08872e-06	1	14	95	inner ear morphogenesis	BP	0.00036132
GO:0016055	1.23778e-06	1	34	452	Wnt signaling pathway	BP	0.000402404
GO:1905114	1.26339e-06	1	39	556	cell surface receptor signaling pathway involved in cell-cell signaling	BP	0.000402516
GO:0050808	1.34548e-06	1	32	383	synapse organization	BP	0.000412792
GO:0198738	1.35705e-06	1	34	454	cell-cell signaling by wnt	BP	0.000412792
GO:0043588	1.39004e-06	1	27	357	skin development	BP	0.000412792
GO:0090090	1.39929e-06	1	16	128	negative regulation of canonical Wnt signaling pathway	BP	0.000412792
GO:0001822	1.46314e-06	1	25	266	kidney development	BP	0.000413781
GO:0007409	1.477e-06	0.999999	35	443	axonogenesis	BP	0.000413781
GO:0043583	1.48057e-06	1	21	206	ear development	BP	0.000413781
GO:0030326	1.93113e-06	1	16	124	embryonic limb morphogenesis	BP	0.000513
GO:0035113	1.93113e-06	1	16	124	embryonic appendage morphogenesis	BP	0.000513
GO:0045666	1.9322e-06	0.999999	29	344	positive regulation of neuron differentiation	BP	0.000513
GO:0051963	2.45492e-06	1	15	104	regulation of synapse assembly	BP	0.000641097
GO:0050877	2.54244e-06	0.999999	58	1150	nervous system process	BP	0.000653243
GO:0048736	2.62514e-06	0.999999	19	173	appendage development	BP	0.000653415
GO:0060173	2.62514e-06	0.999999	19	173	limb development	BP	0.000653415
GO:0010975	2.86734e-06	0.999999	35	468	regulation of neuron projection development	BP	0.000699035
GO:0009790	2.89619e-06	0.999999	54	928	embryo development	BP	0.000699035
GO:0061564	3.24491e-06	0.999999	36	484	axon development	BP	0.000771513
GO:0016358	3.40484e-06	0.999999	22	217	dendrite development	BP	0.000792378
GO:0007389	3.43215e-06	0.999999	31	424	pattern specification process	BP	0.000792378
GO:0072001	4.01194e-06	0.999999	25	281	renal system development	BP	0.000913003
GO:0048468	4.21056e-06	0.999998	96	2001	cell development	BP	0.000944708
GO:0007416	4.45137e-06	0.999999	19	164	synapse assembly	BP	0.000984866
GO:0021953	5.4629e-06	0.999999	18	172	central nervous system neuron differentiation	BP	0.00119211
GO:0032989	5.80665e-06	0.999997	61	1061	cellular component morphogenesis	BP	0.00125
GO:0030178	5.95835e-06	0.999999	17	160	negative regulation of Wnt signaling pathway	BP	0.00126555
GO:0009888	6.80875e-06	0.999997	85	1821	tissue development	BP	0.00142715
GO:0048638	7.57971e-06	0.999998	25	302	regulation of developmental growth	BP	0.00156811
GO:0042475	7.88193e-06	0.999999	12	86	odontogenesis of dentin-containing tooth	BP	0.00160973
GO:0090596	9.34764e-06	0.999997	22	246	sensory organ morphogenesis	BP	0.00188491
GO:0001655	9.71983e-06	0.999997	26	317	urogenital system development	BP	0.00192185
GO:0050769	9.77211e-06	0.999996	32	441	positive regulation of neurogenesis	BP	0.00192185
GO:0099175	1.0289e-05	0.999998	13	95	regulation of postsynapse organization	BP	0.00199882
GO:0048839	1.11077e-05	0.999997	18	179	inner ear development	BP	0.00209666
GO:0045165	1.11294e-05	0.999997	21	239	cell fate commitment	BP	0.00209666
GO:0030001	1.11874e-05	0.999995	47	817	metal ion transport	BP	0.00209666
GO:0048589	1.18671e-05	0.999995	39	605	developmental growth	BP	0.00219817
GO:0022612	1.22156e-05	0.999997	14	118	gland morphogenesis	BP	0.002232
GO:0051965	1.23299e-05	0.999998	11	66	positive regulation of synapse assembly	BP	0.002232
GO:0035107	1.40619e-05	0.999997	16	144	appendage morphogenesis	BP	0.00248896
GO:0035108	1.40619e-05	0.999997	16	144	limb morphogenesis	BP	0.00248896
GO:0010646	1.42411e-05	0.999991	134	3348	regulation of cell communication	BP	0.00249298
GO:0009954	1.57217e-05	0.999999	7	31	proximal/distal pattern formation	BP	0.00272225
GO:0034765	1.94938e-05	0.999993	30	433	regulation of ion transmembrane transport	BP	0.0033391
GO:0060043	2.27348e-05	0.999998	8	37	regulation of cardiac muscle cell proliferation	BP	0.00381846
GO:2000026	2.27717e-05	0.999987	87	1886	regulation of multicellular organismal development	BP	0.00381846
GO:0060038	2.41719e-05	0.999997	9	46	cardiac muscle cell proliferation	BP	0.00401103
GO:0023051	2.65187e-05	0.999984	134	3382	regulation of signaling	BP	0.00435508
GO:0060993	2.72189e-05	0.999995	12	92	kidney morphogenesis	BP	0.00442445
GO:0007166	2.90868e-05	0.999982	112	2739	cell surface receptor signaling pathway	BP	0.00468032
GO:0072073	3.29846e-05	0.999992	15	137	kidney epithelium development	BP	0.00525445
GO:0006812	3.76848e-05	0.999981	54	1076	cation transport	BP	0.00594376
GO:0048562	3.88211e-05	0.999987	22	278	embryonic organ morphogenesis	BP	0.00606295
GO:0030154	3.93614e-05	0.999975	149	3813	cell differentiation	BP	0.00608764
GO:0007224	4.37972e-05	0.99999	14	126	smoothened signaling pathway	BP	0.00670855
GO:0048513	4.75581e-05	0.99997	129	3263	animal organ development	BP	0.0071518
GO:0060572	4.75888e-05	0.999998	5	16	morphogenesis of an epithelial bud	BP	0.0071518
GO:0048813	4.9e-05	0.999988	15	136	dendrite morphogenesis	BP	0.00729505
GO:0048645	4.97429e-05	0.999993	9	61	animal organ formation	BP	0.00733102
GO:0048869	5.0162e-05	0.999968	154	3986	cellular developmental process	BP	0.00733102
GO:0007411	5.35321e-05	0.999982	22	255	axon guidance	BP	0.00775243
GO:0097485	5.63674e-05	0.999981	22	256	neuron projection guidance	BP	0.00808948
GO:0034762	5.70125e-05	0.999976	32	504	regulation of transmembrane transport	BP	0.00810901
GO:0009913	6.21364e-05	0.99998	20	295	epidermal cell differentiation	BP	0.00875958
GO:0060420	6.8662e-05	0.99999	9	58	regulation of heart growth	BP	0.00959333
GO:0051094	6.95808e-05	0.999962	62	1288	positive regulation of developmental process	BP	0.00959333
GO:0050806	7.01045e-05	0.999982	15	154	positive regulation of synaptic transmission	BP	0.00959333
GO:0060513	7.04595e-05	0.999998	4	10	prostatic bud formation	BP	0.00959333
GO:0099173	7.22259e-05	0.99998	16	159	postsynapse organization	BP	0.00975049
GO:0042476	7.54746e-05	0.999983	13	125	odontogenesis	BP	0.00998916
GO:0070858	7.5875e-05	0.999999	3	4	negative regulation of bile acid biosynthetic process	BP	0.00998916
GO:1904252	7.5875e-05	0.999999	3	4	negative regulation of bile acid metabolic process	BP	0.00998916
GO:0035265	8.22054e-05	0.999977	16	168	organ growth	BP	0.010549
GO:0097120	8.24187e-05	0.999989	8	49	receptor localization to synapse	BP	0.010549
GO:0048729	8.24495e-05	0.999963	37	593	tissue morphogenesis	BP	0.010549
GO:0007154	8.27759e-05	0.999944	205	5916	cell communication	BP	0.010549
GO:0010720	8.65819e-05	0.999963	32	501	positive regulation of cell development	BP	0.0108252
GO:0098662	8.68341e-05	0.99996	39	704	inorganic cation transmembrane transport	BP	0.0108252
GO:0031424	8.69824e-05	0.999979	13	172	keratinization	BP	0.0108252
GO:0002009	9.65346e-05	0.999959	31	471	morphogenesis of an epithelium	BP	0.0119209
GO:0120035	9.7571e-05	0.999955	38	631	regulation of plasma membrane bounded cell projection organization	BP	0.0119562
GO:0022603	0.000103885	0.999946	51	972	regulation of anatomical structure morphogenesis	BP	0.0126328
GO:0001763	0.000107601	0.999968	17	191	morphogenesis of a branching structure	BP	0.0129855
GO:0098655	0.000114177	0.999945	42	791	cation transmembrane transport	BP	0.0136755
GO:0002028	0.000117247	0.999978	10	80	regulation of sodium ion transport	BP	0.0139065
GO:0070857	0.000117852	0.999996	4	10	regulation of bile acid biosynthetic process	BP	0.0139065
GO:0031344	0.000128777	0.99994	38	640	regulation of cell projection organization	BP	0.015084
GO:0001657	0.0001381	0.999971	11	94	ureteric bud development	BP	0.016058
GO:2000179	0.000160218	0.999976	8	51	positive regulation of neural precursor cell proliferation	BP	0.0184948
GO:0022898	0.000164396	0.999947	18	230	regulation of transmembrane transporter activity	BP	0.0186669
GO:0055021	0.000164534	0.999976	8	52	regulation of cardiac muscle tissue growth	BP	0.0186669
GO:0051239	0.000165225	0.999894	115	2863	regulation of multicellular organismal process	BP	0.0186669
GO:0072163	0.000172303	0.999963	11	95	mesonephric epithelium development	BP	0.0191944
GO:0072164	0.000172303	0.999963	11	95	mesonephric tubule development	BP	0.0191944
GO:0023052	0.000179437	0.999876	202	5873	signaling	BP	0.0198502
GO:0006928	0.000189117	0.999885	84	1917	movement of cell or subcellular component	BP	0.0207768
GO:0007610	0.000192397	0.999913	33	560	behavior	BP	0.0209923
GO:0050890	0.000195061	0.99993	21	279	cognition	BP	0.0211382
GO:0050954	0.000197889	0.999943	15	159	sensory perception of mechanical stimulus	BP	0.0212998
GO:0060419	0.000201447	0.99996	10	80	heart growth	BP	0.0215372
GO:0001823	0.000207042	0.999954	11	98	mesonephros development	BP	0.0216499
GO:0014855	0.00020706	0.999963	9	61	striated muscle cell proliferation	BP	0.0216499
GO:0048640	0.000207107	0.999954	11	97	negative regulation of developmental growth	BP	0.0216499
GO:0021510	0.000207937	0.999954	11	103	spinal cord development	BP	0.0216499
GO:1904891	0.000212242	1	2	2	positive regulation of excitatory synapse assembly	BP	0.0218568
GO:0007420	0.000212765	0.999896	39	701	brain development	BP	0.0218568
GO:0007613	0.00021404	0.999949	12	111	memory	BP	0.0218568
GO:0042330	0.000222344	0.999899	33	594	taxis	BP	0.0225602
GO:0050773	0.000224841	0.999938	14	137	regulation of dendrite development	BP	0.0226691
GO:0098660	0.000245557	0.999877	41	787	inorganic ion transmembrane transport	BP	0.024602
GO:0048755	0.000250897	0.999989	4	10	branching morphogenesis of a nerve	BP	0.02498
GO:1902803	0.000256703	0.999947	10	84	regulation of synaptic vesicle transport	BP	0.0253992
GO:0016202	0.000258682	0.999936	12	122	regulation of striated muscle tissue development	BP	0.0254371
GO:0048670	0.000260776	0.99998	5	19	regulation of collateral sprouting	BP	0.0254856
GO:0032409	0.000281733	0.999905	18	242	regulation of transporter activity	BP	0.0273659
GO:0003008	0.000291826	0.999824	75	1829	system process	BP	0.0280095
GO:1904251	0.000291875	0.999986	4	12	regulation of bile acid metabolic process	BP	0.0280095
GO:0045595	0.000313498	0.999812	74	1659	regulation of cell differentiation	BP	0.0297486
GO:0007611	0.000314606	0.999889	19	244	learning or memory	BP	0.0297486
GO:2000027	0.000315601	0.999901	16	201	regulation of animal organ morphogenesis	BP	0.0297486
GO:1901861	0.000319403	0.999919	12	124	regulation of muscle tissue development	BP	0.0299299
GO:1905383	0.000323875	0.999985	4	11	protein localization to presynapse	BP	0.0301715
GO:0048634	0.000336525	0.999915	12	126	regulation of muscle organ development	BP	0.0311677
GO:0010976	0.000356106	0.99987	20	260	positive regulation of neuron projection development	BP	0.0327906
GO:0042220	0.000359728	0.999948	7	48	response to cocaine	BP	0.0328448
GO:0060322	0.000360819	0.999818	40	745	head development	BP	0.0328448
GO:0055024	0.000374122	0.999927	9	73	regulation of cardiac muscle tissue development	BP	0.0338622
GO:0032412	0.000388793	0.99987	17	224	regulation of ion transmembrane transporter activity	BP	0.0342852
GO:0035766	0.000389556	0.999991	3	7	cell chemotaxis to fibroblast growth factor	BP	0.0342852
GO:0035768	0.000389556	0.999991	3	7	endothelial cell chemotaxis to fibroblast growth factor	BP	0.0342852
GO:1904847	0.000389556	0.999991	3	7	regulation of cell chemotaxis to fibroblast growth factor	BP	0.0342852
GO:2000544	0.000389556	0.999991	3	7	regulation of endothelial cell chemotaxis to fibroblast growth factor	BP	0.0342852
GO:0017158	0.000391764	0.999907	11	103	regulation of calcium ion-dependent exocytosis	BP	0.0342901
GO:0042391	0.000397746	0.999831	26	410	regulation of membrane potential	BP	0.0346235
GO:0007417	0.000402205	0.999784	47	930	central nervous system development	BP	0.0348214
GO:0006811	0.000418514	0.999751	67	1564	ion transport	BP	0.0360374
GO:0060601	0.000424684	0.999977	4	13	lateral sprouting from an epithelium	BP	0.0363721
GO:0106027	0.00043674	0.999904	10	83	neuron projection organization	BP	0.0372047
GO:0030850	0.000440444	0.999935	7	47	prostate gland development	BP	0.0373206
GO:0060997	0.00044347	0.999923	8	55	dendritic spine morphogenesis	BP	0.0373782
GO:0055017	0.000451986	0.99991	9	73	cardiac muscle tissue growth	BP	0.0378954
GO:0006935	0.0004588	0.999784	32	592	chemotaxis	BP	0.0382653
GO:0001708	0.000470351	0.999905	9	79	cell fate specification	BP	0.0390244
GO:0060571	0.000478653	0.999957	5	25	morphogenesis of an epithelial fold	BP	0.0395075
GO:0042733	0.000487679	0.999913	8	61	embryonic digit morphogenesis	BP	0.040045
GO:0021872	0.000493799	0.999912	8	63	forebrain generation of neurons	BP	0.0403396
GO:0010769	0.000498143	0.999808	21	286	regulation of cell morphogenesis involved in differentiation	BP	0.0404557
GO:0035249	0.0005003	0.999887	10	88	synaptic transmission, glutamatergic	BP	0.0404557
GO:0072347	0.000503933	0.999909	8	70	response to anesthetic	BP	0.0405437
GO:0072028	0.000508623	0.999897	9	76	nephron morphogenesis	BP	0.0407154
GO:0003156	0.000512941	0.999937	6	37	regulation of animal organ formation	BP	0.0408557
GO:0042303	0.000519658	0.999871	11	111	molting cycle	BP	0.0409809
GO:0042633	0.000519658	0.999871	11	111	hair cycle	BP	0.0409809
GO:0022604	0.000522567	0.999763	29	466	regulation of cell morphogenesis	BP	0.0410074
GO:0010721	0.000534785	0.999792	21	310	negative regulation of cell development	BP	0.0417604
GO:0045597	0.000540505	0.99971	45	913	positive regulation of cell differentiation	BP	0.0420012
GO:0030177	0.000547542	0.999853	12	123	positive regulation of Wnt signaling pathway	BP	0.0423415
GO:0021882	0.000578402	1	2	2	regulation of transcription from RNA polymerase II promoter involved in forebrain neuron fate commitment	BP	0.043258
GO:0021893	0.000578402	1	2	2	cerebral cortex GABAergic interneuron fate commitment	BP	0.043258
GO:0021898	0.000578402	1	2	2	commitment of multipotent stem cells to neuronal lineage in forebrain	BP	0.043258
GO:0061075	0.000578402	1	2	2	positive regulation of neural retina development	BP	0.043258
GO:1902868	0.000578402	1	2	2	positive regulation of retina development in camera-type eye	BP	0.043258
GO:1902869	0.000578402	1	2	2	regulation of amacrine cell differentiation	BP	0.043258
GO:1902871	0.000578402	1	2	2	positive regulation of amacrine cell differentiation	BP	0.043258
GO:0048639	0.000588485	0.999821	14	160	positive regulation of developmental growth	BP	0.0438064
GO:0007605	0.000603932	0.999826	13	140	sensory perception of sound	BP	0.0447471
GO:0040007	0.000642833	0.999652	45	931	growth	BP	0.047409
GO:0051961	0.000649752	0.99975	20	290	negative regulation of nervous system development	BP	0.0476984
GO:0050768	0.000690639	0.99974	19	271	negative regulation of neurogenesis	BP	0.0504674
GO:0060562	0.000699221	0.999722	21	308	epithelial tube morphogenesis	BP	0.0508611
GO:0072272	0.000723976	1	2	2	proximal/distal pattern formation involved in metanephric nephron development	BP	0.0524224
GO:2000300	0.000742527	0.99984	9	79	regulation of synaptic vesicle exocytosis	BP	0.0528262
GO:0034220	0.000747598	0.999579	50	1077	ion transmembrane transport	BP	0.0528262
GO:0050793	0.000756838	0.999504	97	2391	regulation of developmental process	BP	0.0528262
GO:0017157	0.000757485	0.999751	15	199	regulation of exocytosis	BP	0.0528262
GO:0007308	0.000762713	1	2	2	oocyte construction	BP	0.0528262
GO:0007309	0.000762713	1	2	2	oocyte axis specification	BP	0.0528262
GO:0007314	0.000762713	1	2	2	oocyte anterior/posterior axis specification	BP	0.0528262
GO:0007315	0.000762713	1	2	2	pole plasm assembly	BP	0.0528262
GO:0008358	0.000762713	1	2	2	maternal determination of anterior/posterior axis, embryo	BP	0.0528262
GO:0030719	0.000762713	1	2	2	P granule organization	BP	0.0528262
GO:0050678	0.000791532	0.99969	20	308	regulation of epithelial cell proliferation	BP	0.0545849
GO:0097061	0.000805432	0.999825	9	75	dendritic spine organization	BP	0.0550895
GO:0015672	0.000805767	0.999634	27	491	monovalent inorganic cation transport	BP	0.0550895
GO:0051966	0.000829401	0.99984	8	65	regulation of synaptic transmission, glutamatergic	BP	0.0564631
GO:0098693	0.000938281	0.99975	11	113	regulation of synaptic vesicle cycle	BP	0.0635217
GO:0035418	0.000944429	0.999814	8	64	protein localization to synapse	BP	0.0635217
GO:0060032	0.000945758	1	2	2	notochord regression	BP	0.0635217
GO:1904062	0.000949038	0.999632	19	296	regulation of cation transmembrane transport	BP	0.0635217
GO:0060850	0.00100032	0.999929	4	16	regulation of transcription involved in cell fate commitment	BP	0.0661586
GO:0044343	0.00100089	1	2	2	canonical Wnt signaling pathway involved in regulation of type B pancreatic cell proliferation	BP	0.0661586
GO:2000079	0.00100089	1	2	2	regulation of canonical Wnt signaling pathway involved in controlling type B pancreatic cell proliferation	BP	0.0661586
GO:0051216	0.00104173	0.999647	15	198	cartilage development	BP	0.0685732
GO:0048668	0.00105675	0.999886	5	26	collateral sprouting	BP	0.0692762
GO:0010959	0.00108597	0.999551	21	353	regulation of metal ion transport	BP	0.0701463
GO:0036118	0.00108764	0.999993	2	3	hyaluranon cable assembly	BP	0.0701463
GO:1900104	0.00108764	0.999993	2	3	regulation of hyaluranon cable assembly	BP	0.0701463
GO:1900106	0.00108764	0.999993	2	3	positive regulation of hyaluranon cable assembly	BP	0.0701463
GO:0009966	0.00109968	0.999252	112	3006	regulation of signal transduction	BP	0.0706365
GO:0042660	0.00114221	1	2	2	positive regulation of cell fate specification	BP	0.0728259
GO:0001501	0.0011429	0.99946	28	497	skeletal system development	BP	0.0728259
GO:0051049	0.00116325	0.999272	70	1708	regulation of transport	BP	0.073827
GO:0060740	0.00120136	0.999866	5	26	prostate gland epithelium morphogenesis	BP	0.0759431
GO:0046620	0.0012086	0.99972	9	86	regulation of organ growth	BP	0.076099
GO:1904338	0.00136094	0.999944	3	10	regulation of dopaminergic neuron differentiation	BP	0.0853533
GO:0072079	0.00138632	0.999891	4	18	nephron tubule formation	BP	0.086604
GO:0031346	0.00139264	0.999388	23	360	positive regulation of cell projection organization	BP	0.086659
GO:0060512	0.00142693	0.999833	5	28	prostate gland morphogenesis	BP	0.0884478
GO:0048568	0.00157201	0.999288	24	415	embryonic organ development	BP	0.0970627
GO:0021952	0.00159114	0.999812	5	25	central nervous system projection neuron axonogenesis	BP	0.0976105
GO:0001942	0.00159314	0.999616	9	87	hair follicle development	BP	0.0976105
GO:0072078	0.00161183	0.999651	8	72	nephron tubule morphogenesis	BP	0.0983769
GO:0071600	0.00164383	0.99993	3	9	otic vesicle morphogenesis	BP	0.0998321
GO:0007600	0.0016482	0.999168	31	720	sensory perception	BP	0.0998321
GO:1902305	0.00168651	0.99968	7	58	regulation of sodium ion transmembrane transport	BP	0.101766
GO:1903305	0.00170484	0.999475	12	147	regulation of regulated secretory pathway	BP	0.102483
GO:0098773	0.00177845	0.999563	9	89	skin epidermis development	BP	0.106506
GO:0060998	0.00181663	0.999601	8	67	regulation of dendritic spine development	BP	0.107914
GO:0022404	0.00182228	0.999551	9	89	molting cycle process	BP	0.107914
GO:0022405	0.00182228	0.999551	9	89	hair cycle process	BP	0.107914
GO:0072088	0.00185453	0.999589	8	74	nephron epithelium morphogenesis	BP	0.109417
GO:0045665	0.00194046	0.999297	15	212	negative regulation of neuron differentiation	BP	0.114064
GO:0016331	0.00195279	0.999389	12	146	morphogenesis of embryonic epithelium	BP	0.114367
GO:0050673	0.0019861	0.999137	21	359	epithelial cell proliferation	BP	0.115892
GO:0099642	0.00199917	1	2	2	retrograde axonal protein transport	BP	0.116229
GO:0110110	0.00200986	0.999547	8	80	positive regulation of animal organ morphogenesis	BP	0.116426
GO:0048705	0.00210185	0.999203	16	231	skeletal system morphogenesis	BP	0.121314
GO:0061001	0.0021917	0.999638	6	40	regulation of dendritic spine morphogenesis	BP	0.126042
GO:0040011	0.00221239	0.998578	70	1692	locomotion	BP	0.126536
GO:0032879	0.00221616	0.998489	97	2545	regulation of localization	BP	0.126536
GO:0006814	0.00228186	0.99916	15	205	sodium ion transport	BP	0.129821
GO:0032253	0.00238332	0.999889	3	8	dense core granule localization	BP	0.134004
GO:0099519	0.00238332	0.999889	3	8	dense core granule cytoskeletal transport	BP	0.134004
GO:1901950	0.00238332	0.999889	3	8	dense core granule transport	BP	0.134004
GO:0021954	0.00238903	0.99945	8	72	central nervous system neuron development	BP	0.134004
GO:0010894	0.00240428	0.999771	4	23	negative regulation of steroid biosynthetic process	BP	0.134387
GO:0050433	0.00241596	0.999583	6	57	regulation of catecholamine secretion	BP	0.134567
GO:0048814	0.00245359	0.999369	9	86	regulation of dendrite morphogenesis	BP	0.136187
GO:0006699	0.00248261	0.999663	5	35	bile acid biosynthetic process	BP	0.137319
GO:0030216	0.0025053	0.9991	14	244	keratinocyte differentiation	BP	0.138095
GO:0061333	0.00255599	0.999403	8	76	renal tubule morphogenesis	BP	0.140403
GO:0048672	0.00258496	0.999866	3	10	positive regulation of collateral sprouting	BP	0.141507
GO:0009798	0.00268891	0.999364	8	82	axis specification	BP	0.146661
GO:2000649	0.00269753	0.999529	6	48	regulation of sodium ion transmembrane transporter activity	BP	0.146661
GO:0060688	0.00281227	0.999502	6	52	regulation of morphogenesis of a branching structure	BP	0.152379
GO:0048167	0.00283971	0.999018	13	171	regulation of synaptic plasticity	BP	0.153093
GO:0050432	0.00284537	0.999491	6	59	catecholamine secretion	BP	0.153093
GO:0060996	0.00285747	0.999247	9	90	dendritic spine development	BP	0.153093
GO:0048570	0.00286389	0.999846	3	10	notochord morphogenesis	BP	0.153093
GO:0099641	0.00293621	0.999846	3	9	anterograde axonal protein transport	BP	0.156434
GO:0033604	0.00300121	0.999825	3	13	negative regulation of catecholamine secretion	BP	0.159364
GO:0033689	0.00302607	0.99984	3	9	negative regulation of osteoblast proliferation	BP	0.16015
GO:0060346	0.00304746	0.999838	3	9	bone trabecula formation	BP	0.160553
GO:0014046	0.00306391	0.999561	5	37	dopamine secretion	BP	0.160553
GO:0014059	0.00306391	0.999561	5	37	regulation of dopamine secretion	BP	0.160553
GO:0045844	0.00309627	0.999342	7	64	positive regulation of striated muscle tissue development	BP	0.161188
GO:0048636	0.00309627	0.999342	7	64	positive regulation of muscle organ development	BP	0.161188
GO:0090263	0.00312213	0.999165	9	92	positive regulation of canonical Wnt signaling pathway	BP	0.162005
GO:0030201	0.00319529	0.999543	5	32	heparan sulfate proteoglycan metabolic process	BP	0.165263
GO:0045939	0.00325214	0.999659	4	25	negative regulation of steroid metabolic process	BP	0.167659
GO:0001508	0.00327495	0.998972	11	126	action potential	BP	0.16829
GO:0040008	0.00337178	0.998215	31	647	regulation of growth	BP	0.172709
GO:0017156	0.00340035	0.998859	12	151	calcium ion regulated exocytosis	BP	0.173614
GO:0072086	0.00346087	0.999943	2	4	specification of loop of Henle identity	BP	0.17614
GO:1901863	0.00356087	0.999223	7	65	positive regulation of muscle tissue development	BP	0.180355
GO:0070838	0.00357356	0.998273	24	441	divalent metal ion transport	BP	0.180355
GO:0021892	0.00357767	0.999787	3	11	cerebral cortex GABAergic interneuron differentiation	BP	0.180355
GO:0045926	0.00363544	0.998588	15	243	negative regulation of growth	BP	0.18269
GO:0008543	0.00366843	0.998989	9	104	fibroblast growth factor receptor signaling pathway	BP	0.183704
GO:0061138	0.00367869	0.998688	13	177	morphogenesis of a branching epithelium	BP	0.183704
GO:0006813	0.00371635	0.998557	15	220	potassium ion transport	BP	0.183736
GO:0072268	0.00372157	0.999936	2	4	pattern specification involved in metanephros development	BP	0.183736
GO:0098887	0.00373701	0.999779	3	10	neurotransmitter receptor transport, endosome to postsynaptic membrane	BP	0.183736
GO:0099638	0.00373701	0.999779	3	10	endosome to plasma membrane protein transport	BP	0.183736
GO:0099639	0.00373701	0.999779	3	10	neurotransmitter receptor transport, endosome to plasma membrane	BP	0.183736
GO:0061383	0.0037579	0.9993	6	46	trabecula morphogenesis	BP	0.184195
GO:0072511	0.00379198	0.998158	24	444	divalent inorganic cation transport	BP	0.185295
GO:0072132	0.00382944	0.999281	6	49	mesenchyme morphogenesis	BP	0.186553
GO:1904849	0.00387578	0.999932	2	4	positive regulation of cell chemotaxis to fibroblast growth factor	BP	0.187663
GO:2000546	0.00387578	0.999932	2	4	positive regulation of endothelial cell chemotaxis to fibroblast growth factor	BP	0.187663
GO:0021965	0.00391765	0.999951	2	3	spinal cord ventral commissure morphogenesis	BP	0.189115
GO:0009957	0.0040404	0.999949	2	3	epidermal cell fate specification	BP	0.194452
GO:0051668	0.00405314	0.998686	11	141	localization within membrane	BP	0.194477
GO:0006816	0.00410437	0.998063	22	396	calcium ion transport	BP	0.196306
GO:2000177	0.0041159	0.998956	8	82	regulation of neural precursor cell proliferation	BP	0.196306
GO:0021879	0.00412881	0.99921	6	51	forebrain neuron differentiation	BP	0.196334
GO:0021904	0.00417588	0.999533	4	24	dorsal/ventral neural tube patterning	BP	0.197981
GO:0014854	0.00420217	0.99972	3	14	response to inactivity	BP	0.198057
GO:0060343	0.00421025	0.99953	4	23	trabecula formation	BP	0.198057
GO:0007418	0.0042272	0.999923	2	4	ventral midline development	BP	0.198057
GO:0021938	0.0042272	0.999923	2	4	smoothened signaling pathway involved in regulation of cerebellar granule cell precursor cell proliferation	BP	0.198057
GO:0021915	0.00424192	0.998535	12	159	neural tube development	BP	0.198164
GO:0001709	0.00435238	0.999322	5	37	cell fate determination	BP	0.202729
GO:0033602	0.00443352	0.999941	2	3	negative regulation of dopamine secretion	BP	0.205088
GO:0045667	0.00443795	0.998739	9	109	regulation of osteoblast differentiation	BP	0.205088
GO:0072006	0.00444164	0.998545	11	133	nephron development	BP	0.205088
GO:0061053	0.00447749	0.998845	8	88	somite development	BP	0.206146
GO:0035148	0.00451723	0.998513	11	143	tube formation	BP	0.207376
GO:0042659	0.00464344	0.99969	3	12	regulation of cell fate specification	BP	0.212558
GO:0021955	0.00473222	0.999258	5	32	central nervous system neuron axonogenesis	BP	0.216001
GO:0061098	0.00478901	0.999053	6	53	positive regulation of protein tyrosine kinase activity	BP	0.216746
GO:0099632	0.00478936	0.999446	4	23	protein transport within plasma membrane	BP	0.216746
GO:0099637	0.00478936	0.999446	4	23	neurotransmitter receptor transport	BP	0.216746
GO:0060044	0.00490993	0.999665	3	12	negative regulation of cardiac muscle cell proliferation	BP	0.221573
GO:0035725	0.00497006	0.998347	11	133	sodium ion transmembrane transport	BP	0.223653
GO:0007626	0.00505044	0.998126	13	188	locomotory behavior	BP	0.226584
GO:0046928	0.00506365	0.998535	9	103	regulation of neurotransmitter secretion	BP	0.226584
GO:0001656	0.00510692	0.998655	8	85	metanephros development	BP	0.22788
GO:0090103	0.00516368	0.999387	4	24	cochlea morphogenesis	BP	0.229769
GO:0060421	0.00520372	0.999158	5	35	positive regulation of heart growth	BP	0.230361
GO:1903859	0.00521084	0.99939	4	21	regulation of dendrite extension	BP	0.230361
GO:0010647	0.00522036	0.996562	65	1685	positive regulation of cell communication	BP	0.230361
GO:0060686	0.00524569	0.999893	2	4	negative regulation of prostatic bud formation	BP	0.230839
GO:0044344	0.00527928	0.998334	10	131	cellular response to fibroblast growth factor stimulus	BP	0.231677
GO:0061074	0.00539381	0.999871	2	5	regulation of neural retina development	BP	0.236053
GO:0044057	0.00541448	0.997209	26	520	regulation of system process	BP	0.236309
GO:0010453	0.00545344	0.999334	4	27	regulation of cell fate commitment	BP	0.237359
GO:0021544	0.0055553	0.999323	4	25	subpallium development	BP	0.240482
GO:0042752	0.00555938	0.998508	8	94	regulation of circadian rhythm	BP	0.240482
GO:0008038	0.00557048	0.998873	6	47	neuron recognition	BP	0.240482
GO:0072047	0.00560652	0.999863	2	5	proximal/distal pattern formation involved in nephron development	BP	0.24057
GO:0072081	0.00560652	0.999863	2	5	specification of nephron tubule identity	BP	0.24057
GO:0050679	0.00564084	0.997973	12	178	positive regulation of epithelial cell proliferation	BP	0.24057
GO:0030278	0.00565573	0.997968	12	177	regulation of ossification	BP	0.24057
GO:0007612	0.0056646	0.998079	11	139	learning	BP	0.24057
GO:0023056	0.00567641	0.996246	65	1691	positive regulation of signaling	BP	0.24057
GO:0007501	0.00567823	0.999579	3	14	mesodermal cell fate specification	BP	0.24057
GO:0007156	0.00574178	0.997843	13	167	homophilic cell adhesion via plasma membrane adhesion molecules	BP	0.242617
GO:0010971	0.00576472	0.999284	4	27	positive regulation of G2/M transition of mitotic cell cycle	BP	0.242942
GO:0097479	0.00580947	0.99791	12	163	synaptic vesicle localization	BP	0.243725
GO:0060788	0.00582921	0.999577	3	12	ectodermal placode formation	BP	0.243725
GO:0071697	0.00582921	0.999577	3	12	ectodermal placode morphogenesis	BP	0.243725
GO:0097154	0.00587169	0.999565	3	13	GABAergic neuron differentiation	BP	0.244513
GO:2000826	0.00587874	0.999016	5	37	regulation of heart morphogenesis	BP	0.244513
GO:0021769	0.00591995	0.999871	2	4	orbitofrontal cortex development	BP	0.245033
GO:1905232	0.00592201	0.999871	2	4	cellular response to L-glutamate	BP	0.245033
GO:0050770	0.00601628	0.997723	13	178	regulation of axonogenesis	BP	0.248288
GO:0060789	0.00610506	0.999844	2	5	hair follicle placode formation	BP	0.251301
GO:2001239	0.00614109	0.998946	5	45	regulation of extrinsic apoptotic signaling pathway in absence of ligand	BP	0.252133
GO:0050771	0.00620999	0.998494	7	69	negative regulation of axonogenesis	BP	0.254306
GO:0048818	0.00630034	0.999836	2	5	positive regulation of hair follicle maturation	BP	0.257345
GO:0045927	0.00633846	0.997385	15	241	positive regulation of growth	BP	0.258239
GO:0060359	0.0063686	0.998078	9	123	response to ammonium ion	BP	0.258806
GO:0003272	0.0064447	0.999189	4	23	endocardial cushion formation	BP	0.261232
GO:0051130	0.00651548	0.995894	50	1177	positive regulation of cellular component organization	BP	0.262804
GO:0021517	0.00651648	0.998866	5	45	ventral spinal cord development	BP	0.262804
GO:0072175	0.00661059	0.997846	10	129	epithelial tube formation	BP	0.265926
GO:0099625	0.0068725	0.99911	4	25	ventricular cardiac muscle cell membrane repolarization	BP	0.275766
GO:0060914	0.00696278	0.999091	4	26	heart formation	BP	0.277892
GO:1902805	0.00696787	0.999471	3	11	positive regulation of synaptic vesicle transport	BP	0.277892
GO:1904861	0.00697784	0.999101	4	23	excitatory synapse assembly	BP	0.277892
GO:1900006	0.00705493	0.998249	7	68	positive regulation of dendrite development	BP	0.280156
GO:0072080	0.0070726	0.998027	8	90	nephron tubule development	BP	0.280156
GO:0072089	0.00708742	0.997833	9	110	stem cell proliferation	BP	0.280156
GO:0043113	0.00710587	0.998474	6	53	receptor clustering	BP	0.280189
GO:0008206	0.0072564	0.998704	5	45	bile acid metabolic process	BP	0.285113
GO:0071696	0.00726654	0.999419	3	13	ectodermal placode development	BP	0.285113
GO:0030509	0.00730648	0.997432	11	143	BMP signaling pathway	BP	0.285976
GO:0071774	0.00733791	0.997568	10	136	response to fibroblast growth factor	BP	0.286502
GO:0030534	0.00748895	0.99751	10	136	adult behavior	BP	0.291684
GO:0099640	0.00752082	0.999401	3	12	axo-dendritic protein transport	BP	0.292211
GO:0035282	0.00756641	0.997856	8	99	segmentation	BP	0.293267
GO:0048583	0.007598	0.994359	132	3892	regulation of response to stimulus	BP	0.293777
GO:0098915	0.00763721	0.999362	3	15	membrane repolarization during ventricular cardiac muscle cell action potential	BP	0.294578
GO:0051923	0.00767877	0.999345	3	17	sulfation	BP	0.29496
GO:0072574	0.00770848	0.999347	3	16	hepatocyte proliferation	BP	0.29496
GO:0072575	0.00770848	0.999347	3	16	epithelial cell proliferation involved in liver morphogenesis	BP	0.29496
GO:0051937	0.00772116	0.998286	6	72	catecholamine transport	BP	0.29496
GO:0060591	0.00787979	0.99977	2	5	chondroblast differentiation	BP	0.300299
GO:0051899	0.00790332	0.99776	8	83	membrane depolarization	BP	0.300477
GO:0070169	0.0080165	0.998538	5	43	positive regulation of biomineral tissue development	BP	0.303901
GO:0060831	0.00803154	0.999324	3	14	smoothened signaling pathway involved in dorsal/ventral neural tube patterning	BP	0.303901
GO:0060627	0.00807882	0.995817	24	482	regulation of vesicle-mediated transport	BP	0.304254
GO:0043279	0.00807907	0.997683	8	101	response to alkaloid	BP	0.304254
GO:0001658	0.00814505	0.998191	6	58	branching involved in ureteric bud morphogenesis	BP	0.306016
GO:0071599	0.00816934	0.999308	3	14	otic vesicle development	BP	0.306206
GO:0036092	0.00822487	0.998179	6	53	phosphatidylinositol-3-phosphate biosynthetic process	BP	0.307564
GO:0061326	0.00826977	0.997628	8	92	renal tubule development	BP	0.308032
GO:0071804	0.00829541	0.996725	13	196	cellular potassium ion transport	BP	0.308032
GO:0071805	0.00829541	0.996725	13	196	potassium ion transmembrane transport	BP	0.308032
GO:0070372	0.00835285	0.996325	16	293	regulation of ERK1 and ERK2 cascade	BP	0.309439
GO:0061430	0.00838571	0.999305	3	12	bone trabecula morphogenesis	BP	0.309439
GO:0032252	0.00839156	0.999318	3	11	secretory granule localization	BP	0.309439
GO:0043524	0.00841099	0.997151	10	144	negative regulation of neuron apoptotic process	BP	0.309439
GO:0060045	0.00843656	0.998852	4	23	positive regulation of cardiac muscle cell proliferation	BP	0.309664
GO:0061312	0.00851051	0.999719	2	6	BMP signaling pathway involved in heart development	BP	0.311661
GO:0021846	0.0086155	0.998804	4	26	cell proliferation in forebrain	BP	0.314782
GO:1902751	0.00867887	0.998776	4	30	positive regulation of cell cycle G2/M phase transition	BP	0.316372
GO:1904477	0.00875825	1	1	1	positive regulation of Ras GTPase binding	BP	0.316839
GO:1905099	0.00875825	1	1	1	positive regulation of guanyl-nucleotide exchange factor activity	BP	0.316839
GO:2001108	0.00875825	1	1	1	positive regulation of Rho guanyl-nucleotide exchange factor activity	BP	0.316839
GO:0050775	0.00880713	0.998375	5	37	positive regulation of dendrite morphogenesis	BP	0.316839
GO:0045494	0.00884978	0.998369	5	36	photoreceptor cell maintenance	BP	0.316839
GO:0048489	0.00885055	0.9968	11	152	synaptic vesicle transport	BP	0.316839
GO:0097480	0.00885055	0.9968	11	152	establishment of synaptic vesicle localization	BP	0.316839
GO:0060037	0.00885081	0.998762	4	26	pharyngeal system development	BP	0.316839
GO:0072576	0.00889225	0.999199	3	17	liver morphogenesis	BP	0.317609
GO:0009792	0.0089824	0.995058	28	577	embryo development ending in birth or egg hatching	BP	0.320111
GO:0086091	0.00905681	0.998314	5	38	regulation of heart rate by cardiac conduction	BP	0.322042
GO:0038034	0.00913863	0.997901	6	69	signal transduction in absence of ligand	BP	0.322771
GO:0097192	0.00913863	0.997901	6	69	extrinsic apoptotic signaling pathway in absence of ligand	BP	0.322771
GO:0008089	0.00915481	0.998273	5	44	anterograde axonal transport	BP	0.322771
GO:0055025	0.00916784	0.998275	5	42	positive regulation of cardiac muscle tissue development	BP	0.322771
GO:0060685	0.00917862	0.999684	2	6	regulation of prostatic bud formation	BP	0.322771
GO:0055085	0.00926398	0.993879	57	1446	transmembrane transport	BP	0.325056
GO:1902866	0.00947622	0.999669	2	6	regulation of retina development in camera-type eye	BP	0.331772
GO:0003128	0.00962686	0.999134	3	14	heart field specification	BP	0.336307
GO:0021937	0.00967605	0.999658	2	6	cerebellar Purkinje cell-granule cell precursor cell signaling involved in regulation of granule cell precursor cell proliferation	BP	0.337285
GO:0061448	0.0097143	0.995788	15	254	connective tissue development	BP	0.337879
GO:0007066	0.00973834	1	1	1	female meiosis sister chromatid cohesion	BP	0.337978
GO:0015872	0.00976826	0.998115	5	49	dopamine transport	BP	0.338279
GO:0051241	0.00983545	0.9938	45	1110	negative regulation of multicellular organismal process	BP	0.339867
GO:0099171	0.00998519	0.99909	3	14	presynaptic modulation of chemical synaptic transmission	BP	0.344294
GO:1904889	0.0100151	0.999086	3	14	regulation of excitatory synapse assembly	BP	0.344581
GO:0070588	0.0101475	0.995321	17	292	calcium ion transmembrane transport	BP	0.347495
GO:0003228	0.0101653	0.99966	2	5	atrial cardiac muscle tissue development	BP	0.347495
GO:0055009	0.0101653	0.99966	2	5	atrial cardiac muscle tissue morphogenesis	BP	0.347495
GO:1901099	0.0103071	0.998456	4	34	negative regulation of signal transduction in absence of ligand	BP	0.350839
GO:2001240	0.0103071	0.998456	4	34	negative regulation of extrinsic apoptotic signaling pathway in absence of ligand	BP	0.350839
GO:1901615	0.0104209	0.994561	23	491	organic hydroxy compound metabolic process	BP	0.353956
GO:0098840	0.0104786	0.999028	3	14	protein transport along microtubule	BP	0.354404
GO:0099118	0.0104786	0.999028	3	14	microtubule-based protein transport	BP	0.354404
GO:0061168	0.0106177	1	1	1	regulation of hair follicle placode formation	BP	0.357591
GO:0061170	0.0106177	1	1	1	negative regulation of hair follicle placode formation	BP	0.357591
GO:0043270	0.0106681	0.995472	14	249	positive regulation of ion transport	BP	0.358528
GO:0020028	0.0107427	1	1	1	endocytic hemoglobin import	BP	0.35886
GO:0042366	0.0107427	1	1	1	cobalamin catabolic process	BP	0.35886
GO:0051968	0.0107455	0.998392	4	29	positive regulation of synaptic transmission, glutamatergic	BP	0.35886
GO:0001710	0.0108695	0.998938	3	18	mesodermal cell fate commitment	BP	0.362242
GO:0021515	0.010982	0.997814	5	51	cell differentiation in spinal cord	BP	0.365225
GO:0035637	0.0110659	0.995664	12	168	multicellular organismal signaling	BP	0.36677
GO:1901215	0.0110745	0.995643	12	197	negative regulation of neuron death	BP	0.36677
GO:0003416	0.0111433	0.997797	5	43	endochondral bone growth	BP	0.368285
GO:0008589	0.0112907	0.996917	7	76	regulation of smoothened signaling pathway	BP	0.372382
GO:0030308	0.0114168	0.995706	11	175	negative regulation of cell growth	BP	0.375765
GO:0060675	0.0116208	0.997202	6	63	ureteric bud morphogenesis	BP	0.381688
GO:0032594	0.0116861	0.998197	4	31	protein transport within lipid bilayer	BP	0.383044
GO:0070172	0.0119819	0.9995	2	7	positive regulation of tooth mineralization	BP	0.391934
GO:0021869	0.0120646	0.999521	2	6	forebrain ventricular zone progenitor cell division	BP	0.393048
GO:0007165	0.0120753	0.990677	174	5437	signal transduction	BP	0.393048
GO:0007187	0.01209	0.994977	13	228	G protein-coupled receptor signaling pathway, coupled to cyclic nucleotide second messenger	BP	0.393048
GO:0043523	0.0122975	0.995093	12	198	regulation of neuron apoptotic process	BP	0.398816
GO:0072171	0.0123175	0.996995	6	64	mesonephric tubule morphogenesis	BP	0.398816
GO:0032226	0.0123669	0.999475	2	7	positive regulation of synaptic transmission, dopaminergic	BP	0.399604
GO:0010565	0.0124397	0.99614	8	112	regulation of cellular ketone metabolic process	BP	0.401142
GO:0015015	0.0124825	0.999496	2	6	heparan sulfate proteoglycan biosynthetic process, enzymatic modification	BP	0.401708
GO:0045833	0.0127813	0.996834	6	75	negative regulation of lipid metabolic process	BP	0.409123
GO:0071772	0.0127899	0.995125	11	155	response to BMP	BP	0.409123
GO:0071773	0.0127899	0.995125	11	155	cellular response to BMP stimulus	BP	0.409123
GO:0018108	0.0128871	0.993609	19	375	peptidyl-tyrosine phosphorylation	BP	0.411406
GO:0099072	0.0129805	0.996799	6	63	regulation of postsynaptic membrane neurotransmitter receptor levels	BP	0.413558
GO:0090381	0.0130075	0.999463	2	6	regulation of heart induction	BP	0.413563
GO:0098877	0.0130585	0.998657	3	16	neurotransmitter receptor transport to plasma membrane	BP	0.413563
GO:0098969	0.0130585	0.998657	3	16	neurotransmitter receptor transport to postsynaptic membrane	BP	0.413563
GO:1904977	0.0131104	1	1	1	lymphatic endothelial cell migration	BP	0.414371
GO:0061525	0.0131361	0.999403	2	8	hindgut development	BP	0.414371
GO:0097500	0.0132168	0.999419	2	7	receptor localization to non-motile cilium	BP	0.416094
GO:0001838	0.0133467	0.995467	9	122	embryonic epithelial tube formation	BP	0.419355
GO:0042474	0.0133808	0.998571	3	20	middle ear morphogenesis	BP	0.4196
GO:0030855	0.0135615	0.992198	29	679	epithelial cell differentiation	BP	0.422669
GO:0098868	0.0135683	0.997175	5	45	bone growth	BP	0.422669
GO:0042661	0.0136175	0.999392	2	7	regulation of mesodermal cell fate specification	BP	0.422669
GO:1905770	0.0136175	0.999392	2	7	regulation of mesodermal cell differentiation	BP	0.422669
GO:1905902	0.0136175	0.999392	2	7	regulation of mesoderm formation	BP	0.422669
GO:0018212	0.0136379	0.993197	19	378	peptidyl-tyrosine modification	BP	0.422669
GO:0070371	0.013727	0.993611	16	309	ERK1 and ERK2 cascade	BP	0.424333
GO:1901617	0.0137449	0.99419	13	236	organic hydroxy compound biosynthetic process	BP	0.424333
GO:0060363	0.0138066	0.999338	2	9	cranial suture morphogenesis	BP	0.425414
GO:0007269	0.0139775	0.994597	11	163	neurotransmitter secretion	BP	0.429021
GO:0099643	0.0139775	0.994597	11	163	signal release from synapse	BP	0.429021
GO:0042127	0.0141611	0.990451	56	1502	regulation of cell proliferation	BP	0.433821
GO:0030279	0.014332	0.996378	6	67	negative regulation of ossification	BP	0.438213
GO:0014835	0.0143815	1	1	1	myoblast differentiation involved in skeletal muscle regeneration	BP	0.438885
GO:0046622	0.0145296	0.996918	5	46	positive regulation of organ growth	BP	0.442201
GO:1903540	0.0145655	0.998426	3	17	establishment of protein localization to postsynaptic membrane	BP	0.442201
GO:0019430	0.0145735	0.99837	3	23	removal of superoxide radicals	BP	0.442201
GO:1903522	0.0146131	0.993558	14	239	regulation of blood circulation	BP	0.44256
GO:1904428	0.0146794	0.999405	2	5	negative regulation of tubulin deacetylation	BP	0.443724
GO:0001649	0.0148102	0.993936	12	202	osteoblast differentiation	BP	0.446832
GO:0098953	0.0148947	0.999277	2	8	receptor diffusion trapping	BP	0.44684
GO:0098970	0.0148947	0.999277	2	8	postsynaptic neurotransmitter receptor diffusion trapping	BP	0.44684
GO:0099628	0.0148947	0.999277	2	8	neurotransmitter receptor diffusion trapping	BP	0.44684
GO:0010092	0.0150094	0.997495	4	33	specification of animal organ identity	BP	0.449436
GO:0035881	0.0151392	0.999286	2	7	amacrine cell differentiation	BP	0.452472
GO:1903539	0.01524	0.997439	4	34	protein localization to postsynaptic membrane	BP	0.454632
GO:0001654	0.0154344	0.992215	19	340	eye development	BP	0.458934
GO:0045880	0.0154418	0.997407	4	32	positive regulation of smoothened signaling pathway	BP	0.458934
GO:0051797	0.0155753	0.998249	3	19	regulation of hair follicle development	BP	0.462039
GO:0090245	0.0156114	0.999346	2	5	axis elongation involved in somitogenesis	BP	0.46208
GO:0001707	0.0156347	0.995978	6	65	mesoderm formation	BP	0.46208
GO:0051093	0.015833	0.990169	37	873	negative regulation of developmental process	BP	0.467074
GO:0150063	0.0159867	0.991906	19	341	visual system development	BP	0.470736
GO:0030902	0.0160318	0.994012	10	143	hindbrain development	BP	0.471193
GO:0016079	0.0160888	0.994365	9	121	synaptic vesicle exocytosis	BP	0.471997
GO:0055022	0.016155	0.998159	3	19	negative regulation of cardiac muscle tissue growth	BP	0.4722
GO:0061117	0.016155	0.998159	3	19	negative regulation of heart growth	BP	0.4722
GO:0000160	0.0163665	0.999236	2	6	phosphorelay signal transduction system	BP	0.477127
GO:0072657	0.0163834	0.990954	24	577	protein localization to membrane	BP	0.477127
GO:0045759	0.016527	0.999183	2	7	negative regulation of action potential	BP	0.480429
GO:0110111	0.0165721	0.997151	4	33	negative regulation of animal organ morphogenesis	BP	0.480864
GO:0060687	0.0169148	0.999153	2	7	regulation of branching involved in prostate gland morphogenesis	BP	0.489916
GO:0045852	0.0170667	0.999142	2	7	pH elevation	BP	0.492524
GO:0051454	0.0170667	0.999142	2	7	intracellular pH elevation	BP	0.492524
GO:0055023	0.0171182	0.997043	4	31	positive regulation of cardiac muscle tissue growth	BP	0.493114
GO:0071450	0.0171893	0.99794	3	25	cellular response to oxygen radical	BP	0.493373
GO:0071451	0.0171893	0.99794	3	25	cellular response to superoxide	BP	0.493373
GO:0030890	0.0172539	0.996968	4	38	positive regulation of B cell proliferation	BP	0.493373
GO:0070633	0.0172569	0.997997	3	18	transepithelial transport	BP	0.493373
GO:0030705	0.017282	0.993106	11	167	cytoskeleton-dependent intracellular transport	BP	0.493373
GO:0015844	0.0173256	0.995395	6	83	monoamine transport	BP	0.493482
GO:0043393	0.0173478	0.992733	12	213	regulation of protein binding	BP	0.493482
GO:0045596	0.0174257	0.989774	29	651	negative regulation of cell differentiation	BP	0.494816
GO:0048880	0.0174646	0.991074	19	345	sensory system development	BP	0.495037
GO:0008090	0.0175611	0.997981	3	16	retrograde axonal transport	BP	0.496887
GO:0086003	0.0176223	0.995359	6	61	cardiac muscle cell contraction	BP	0.497735
GO:0097484	0.0177539	0.9969	4	31	dendrite extension	BP	0.500566
GO:0043009	0.0183047	0.989552	26	558	chordate embryonic development	BP	0.515183
GO:0071578	0.0183881	0.999002	2	8	zinc ion import across plasma membrane	BP	0.516619
GO:2000051	0.0184289	0.999084	2	6	negative regulation of non-canonical Wnt signaling pathway	BP	0.516852
GO:0044340	0.0185684	0.999073	2	6	canonical Wnt signaling pathway involved in regulation of cell proliferation	BP	0.519849
GO:0070374	0.0186401	0.992107	12	221	positive regulation of ERK1 and ERK2 cascade	BP	0.520941
GO:0021696	0.0187307	0.996676	4	31	cerebellar cortex morphogenesis	BP	0.521812
GO:1905330	0.0187782	0.993238	9	129	regulation of morphogenesis of an epithelium	BP	0.521812
GO:0002027	0.0187922	0.994288	7	91	regulation of heart rate	BP	0.521812
GO:0045684	0.0188153	0.996619	4	36	positive regulation of epidermis development	BP	0.521812
GO:0046533	0.018835	0.998964	2	8	negative regulation of photoreceptor cell differentiation	BP	0.521812
GO:0048332	0.0189606	0.994902	6	67	mesoderm morphogenesis	BP	0.524379
GO:0010765	0.0190168	0.996593	4	33	positive regulation of sodium ion transport	BP	0.524918
GO:0001502	0.0190753	0.997701	3	18	cartilage condensation	BP	0.524918
GO:0070593	0.019079	0.997737	3	16	dendrite self-avoidance	BP	0.524918
GO:0098742	0.0191151	0.990779	16	268	cell-cell adhesion via plasma-membrane adhesion molecules	BP	0.525007
GO:0051823	0.0192496	0.998929	2	8	regulation of synapse structural plasticity	BP	0.52779
GO:0001558	0.0192931	0.990017	19	393	regulation of cell growth	BP	0.528075
GO:0035137	0.0195727	0.996448	4	35	hindlimb morphogenesis	BP	0.534809
GO:0060603	0.0196211	0.99646	4	32	mammary gland duct morphogenesis	BP	0.535212
GO:2001026	0.0198993	0.99752	3	21	regulation of endothelial cell chemotaxis	BP	0.541874
GO:0008016	0.0200076	0.991461	12	199	regulation of heart contraction	BP	0.543891
GO:1900383	0.0200697	1	1	1	regulation of synaptic plasticity by receptor localization to synapse	BP	0.54465
GO:0003203	0.0201238	0.996333	4	33	endocardial cushion morphogenesis	BP	0.545191
GO:0014706	0.0201714	0.989731	18	341	striated muscle tissue development	BP	0.545552
GO:0006477	0.0202971	0.998839	2	8	protein sulfation	BP	0.547725
GO:0072009	0.0203205	0.993124	8	106	nephron epithelium development	BP	0.547725
GO:0021940	0.0204419	0.998826	2	8	positive regulation of cerebellar granule cell precursor proliferation	BP	0.550066
GO:0030900	0.020492	0.989338	19	368	forebrain development	BP	0.550485
GO:0019233	0.0206162	0.9936	7	98	sensory perception of pain	BP	0.55289
GO:0098743	0.0206888	0.997412	3	19	cell aggregation	BP	0.553061
GO:1903546	0.0207012	0.998846	2	7	protein localization to photoreceptor outer segment	BP	0.553061
GO:0010455	0.0207268	0.998768	2	9	positive regulation of cell fate commitment	BP	0.553061
GO:0006775	0.0207932	0.996118	4	41	fat-soluble vitamin metabolic process	BP	0.553627
GO:0086072	0.0208175	1	1	1	AV node cell-bundle of His cell adhesion involved in cell communication	BP	0.553627
GO:1902959	0.0209718	0.998779	2	8	regulation of aspartic-type endopeptidase activity involved in amyloid precursor protein catabolic process	BP	0.555876
GO:1905245	0.0209718	0.998779	2	8	regulation of aspartic-type peptidase activity	BP	0.555876
GO:0045167	0.0211118	1	1	1	asymmetric protein localization involved in cell fate determination	BP	0.558656
GO:0007155	0.0212343	0.985399	55	1350	cell adhesion	BP	0.560966
GO:0014877	0.021339	0.998684	2	10	response to muscle inactivity involved in regulation of muscle adaptation	BP	0.560993
GO:0014894	0.021339	0.998684	2	10	response to denervation involved in regulation of muscle adaptation	BP	0.560993
GO:0008300	0.021341	0.998711	2	9	isoprenoid catabolic process	BP	0.560993
GO:1902003	0.0215077	0.99727	3	19	regulation of amyloid-beta formation	BP	0.564362
GO:2000121	0.02154	0.998665	2	10	regulation of removal of superoxide radicals	BP	0.564362
GO:0065008	0.0216869	0.983314	126	3728	regulation of biological quality	BP	0.567278
GO:0051953	0.0218453	0.997134	3	25	negative regulation of amine transport	BP	0.568599
GO:1901214	0.02193	0.989499	15	291	regulation of neuron death	BP	0.568599
GO:0021684	0.0219462	0.998738	2	7	cerebellar granular layer formation	BP	0.568599
GO:0021707	0.0219462	0.998738	2	7	cerebellar granule cell differentiation	BP	0.568599
GO:0008593	0.021983	0.993094	7	95	regulation of Notch signaling pathway	BP	0.568599
GO:0019226	0.0220082	0.993874	6	69	transmission of nerve impulse	BP	0.568599
GO:0098930	0.0220205	0.994773	5	52	axonal transport	BP	0.568599
GO:0070050	0.0220532	0.995868	4	33	neuron cellular homeostasis	BP	0.568599
GO:0001759	0.0220609	0.997128	3	22	organ induction	BP	0.568599
GO:0008037	0.022126	0.991788	9	141	cell recognition	BP	0.568599
GO:0008284	0.0221796	0.986159	34	853	positive regulation of cell proliferation	BP	0.568599
GO:0003129	0.0221941	0.998668	2	8	heart induction	BP	0.568599
GO:0051149	0.0222014	0.993769	6	81	positive regulation of muscle cell differentiation	BP	0.568599
GO:1903997	0.0222882	0.998707	2	7	positive regulation of non-membrane spanning protein tyrosine kinase activity	BP	0.569083
GO:0030903	0.0224855	0.99708	3	20	notochord development	BP	0.569083
GO:1903610	0.0225744	1	1	1	regulation of calcium-dependent ATPase activity	BP	0.569083
GO:1903611	0.0225744	1	1	1	negative regulation of calcium-dependent ATPase activity	BP	0.569083
GO:1903627	0.0225744	1	1	1	regulation of dUTP diphosphatase activity	BP	0.569083
GO:1903629	0.0225744	1	1	1	positive regulation of dUTP diphosphatase activity	BP	0.569083
GO:1903631	0.0225744	1	1	1	negative regulation of aminoacyl-tRNA ligase activity	BP	0.569083
GO:1903633	0.0225744	1	1	1	regulation of leucine-tRNA ligase activity	BP	0.569083
GO:1903634	0.0225744	1	1	1	negative regulation of leucine-tRNA ligase activity	BP	0.569083
GO:0030048	0.0225775	0.991614	9	127	actin filament-based movement	BP	0.569083
GO:0061760	0.0226864	0.99987	1	2	antifungal innate immune response	BP	0.570832
GO:0045669	0.0227186	0.994539	5	57	positive regulation of osteoblast differentiation	BP	0.570832
GO:0061004	0.022822	0.998571	2	9	pattern specification involved in kidney development	BP	0.571033
GO:0072048	0.022822	0.998571	2	9	renal system pattern specification	BP	0.571033
GO:0021521	0.0229268	0.998506	2	11	ventral spinal cord interneuron specification	BP	0.571033
GO:0060573	0.0229268	0.998506	2	11	cell fate specification involved in pattern specification	BP	0.571033
GO:0051964	0.0229522	0.998717	2	6	negative regulation of synapse assembly	BP	0.571033
GO:0086005	0.0229719	0.995642	4	33	ventricular cardiac muscle cell action potential	BP	0.571033
GO:0051588	0.0229775	0.991424	9	136	regulation of neurotransmitter transport	BP	0.571033
GO:0022610	0.0232112	0.983954	55	1358	biological adhesion	BP	0.57594
GO:0099622	0.023307	0.99554	4	35	cardiac muscle cell membrane repolarization	BP	0.576904
GO:0021983	0.0233224	0.995491	4	41	pituitary gland development	BP	0.576904
GO:0099504	0.0234386	0.989778	12	192	synaptic vesicle cycle	BP	0.578879
GO:0021532	0.0235183	0.995455	4	39	neural tube patterning	BP	0.579949
GO:0006694	0.0240688	0.990359	10	182	steroid biosynthetic process	BP	0.591774
GO:0000578	0.0240722	0.995339	4	36	embryonic axis specification	BP	0.591774
GO:0099518	0.0243763	0.994072	5	50	vesicle cytoskeletal trafficking	BP	0.598327
GO:0050885	0.0246677	0.993983	5	50	neuromuscular process controlling balance	BP	0.604549
GO:0060021	0.0248677	0.992007	7	89	roof of mouth development	BP	0.605582
GO:0000303	0.024884	0.996539	3	28	response to superoxide	BP	0.605582
GO:1990048	0.0249081	0.998466	2	7	anterograde neuronal dense core vesicle transport	BP	0.605582
GO:0042473	0.0249454	0.998362	2	9	outer ear morphogenesis	BP	0.605582
GO:0051128	0.0251757	0.981298	86	2385	regulation of cellular component organization	BP	0.605582
GO:0051952	0.0252301	0.992688	6	89	regulation of amine transport	BP	0.605582
GO:2000648	0.0253197	0.995012	4	37	positive regulation of stem cell proliferation	BP	0.605582
GO:0070367	0.0253408	1	1	1	negative regulation of hepatocyte differentiation	BP	0.605582
GO:0050731	0.0257982	0.989556	10	177	positive regulation of peptidyl-tyrosine phosphorylation	BP	0.605582
GO:0033688	0.0258495	0.996425	3	22	regulation of osteoblast proliferation	BP	0.605582
GO:0044848	0.0258653	0.998268	2	9	biological phase	BP	0.605582
GO:0044851	0.0258653	0.998268	2	9	hair cycle phase	BP	0.605582
GO:0048819	0.0258653	0.998268	2	9	regulation of hair follicle maturation	BP	0.605582
GO:0003136	0.025898	1	1	1	negative regulation of heart induction by canonical Wnt signaling pathway	BP	0.605582
GO:0009997	0.025898	1	1	1	negative regulation of cardioblast cell fate specification	BP	0.605582
GO:0021874	0.025898	1	1	1	Wnt signaling pathway involved in forebrain neuroblast division	BP	0.605582
GO:0042684	0.025898	1	1	1	cardioblast cell fate commitment	BP	0.605582
GO:0042685	0.025898	1	1	1	cardioblast cell fate specification	BP	0.605582
GO:0042686	0.025898	1	1	1	regulation of cardioblast cell fate specification	BP	0.605582
GO:0048337	0.025898	1	1	1	positive regulation of mesodermal cell fate specification	BP	0.605582
GO:0048342	0.025898	1	1	1	paraxial mesodermal cell differentiation	BP	0.605582
GO:0048343	0.025898	1	1	1	paraxial mesodermal cell fate commitment	BP	0.605582
GO:0090676	0.025898	1	1	1	calcium ion transmembrane transport via low voltage-gated calcium channel	BP	0.605582
GO:1901320	0.025898	1	1	1	negative regulation of heart induction	BP	0.605582
GO:1905772	0.025898	1	1	1	positive regulation of mesodermal cell differentiation	BP	0.605582
GO:1905904	0.025898	1	1	1	positive regulation of mesoderm formation	BP	0.605582
GO:2000044	0.025898	1	1	1	negative regulation of cardiac cell fate specification	BP	0.605582
GO:2000081	0.025898	1	1	1	positive regulation of canonical Wnt signaling pathway involved in controlling type B pancreatic cell proliferation	BP	0.605582
GO:0034695	0.0259307	0.996394	3	23	response to prostaglandin E	BP	0.605582
GO:0046532	0.0259833	0.998256	2	9	regulation of photoreceptor cell differentiation	BP	0.605582
GO:1903995	0.02601	0.9983	2	8	regulation of non-membrane spanning protein tyrosine kinase activity	BP	0.605582
GO:0060307	0.0260276	0.996407	3	21	regulation of ventricular cardiac muscle cell membrane repolarization	BP	0.605582
GO:0021533	0.0260339	0.996467	3	18	cell differentiation in hindbrain	BP	0.605582
GO:1990408	0.0261044	0.999828	1	2	calcitonin gene-related peptide receptor signaling pathway	BP	0.605582
GO:1904118	0.026126	1	1	1	regulation of otic vesicle morphogenesis	BP	0.605582
GO:1904120	0.026126	1	1	1	positive regulation of otic vesicle morphogenesis	BP	0.605582
GO:0043497	0.0261284	0.998241	2	9	regulation of protein heterodimerization activity	BP	0.605582
GO:1903441	0.0261544	0.998201	2	10	protein localization to ciliary membrane	BP	0.605582
GO:0050680	0.0263443	0.990613	8	119	negative regulation of epithelial cell proliferation	BP	0.609048
GO:0019852	0.0263806	0.998147	2	11	L-ascorbic acid metabolic process	BP	0.609048
GO:0015828	0.0264326	1	1	1	tyrosine transport	BP	0.609365
GO:0048738	0.0265326	0.988218	12	194	cardiac muscle tissue development	BP	0.610786
GO:0014870	0.0265821	0.998125	2	11	response to muscle inactivity	BP	0.611033
GO:0045686	0.02662	0.996276	3	22	negative regulation of glial cell differentiation	BP	0.611033
GO:0007193	0.0266994	0.992197	6	78	adenylate cyclase-inhibiting G protein-coupled receptor signaling pathway	BP	0.611551
GO:0099068	0.0267247	0.994702	4	32	postsynapse assembly	BP	0.611551
GO:0007215	0.0267578	0.991266	7	90	glutamate receptor signaling pathway	BP	0.611551
GO:0060291	0.0268322	0.992161	6	75	long-term synaptic potentiation	BP	0.612373
GO:0001966	0.0269465	0.999816	1	2	thigmotaxis	BP	0.614103
GO:0000305	0.0274232	0.996031	3	29	response to oxygen radical	BP	0.624074
GO:0021873	0.027489	0.998149	2	8	forebrain neuroblast division	BP	0.624678
GO:0003015	0.0275387	0.98723	13	234	heart process	BP	0.624916
GO:0009410	0.0276316	0.987149	13	272	response to xenobiotic stimulus	BP	0.626133
GO:1903861	0.0276825	0.996129	3	19	positive regulation of dendrite extension	BP	0.626395
GO:0048732	0.0277709	0.984794	20	426	gland development	BP	0.627504
GO:0043390	0.0279748	1	1	1	aflatoxin B1 metabolic process	BP	0.630969
GO:0086001	0.0280035	0.991775	6	67	cardiac muscle cell action potential	BP	0.630969
GO:0031630	0.0281327	0.997988	2	10	regulation of synaptic vesicle fusion to presynaptic active zone membrane	BP	0.632986
GO:0002052	0.0282836	0.99595	3	22	positive regulation of neuroblast proliferation	BP	0.633875
GO:1902065	0.0283042	0.997969	2	10	response to L-glutamate	BP	0.633875
GO:1902260	0.0283567	0.997929	2	11	negative regulation of delayed rectifier potassium channel activity	BP	0.633875
GO:0021675	0.0283621	0.991612	6	74	nerve development	BP	0.633875
GO:0042593	0.0283712	0.987245	12	222	glucose homeostasis	BP	0.633875
GO:0051240	0.0285684	0.979701	60	1626	positive regulation of multicellular organismal process	BP	0.637335
GO:0008202	0.028606	0.986206	14	298	steroid metabolic process	BP	0.637335
GO:0035238	0.0286987	1	1	1	vitamin A biosynthetic process	BP	0.637616
GO:1901810	0.0286987	1	1	1	beta-carotene metabolic process	BP	0.637616
GO:0006241	0.0287835	0.997829	2	13	CTP biosynthetic process	BP	0.63772
GO:0046036	0.0287835	0.997829	2	13	CTP metabolic process	BP	0.63772
GO:0010454	0.0288285	0.997876	2	11	negative regulation of cell fate commitment	BP	0.637831
GO:0086013	0.0290044	0.995789	3	23	membrane repolarization during cardiac muscle cell action potential	BP	0.639251
GO:0035860	0.0290241	0.997987	2	8	glial cell-derived neurotrophic factor receptor signaling pathway	BP	0.639251
GO:0034505	0.0290357	0.995783	3	23	tooth mineralization	BP	0.639251
GO:0048706	0.0290532	0.989448	8	122	embryonic skeletal system development	BP	0.639251
GO:2000574	0.0291799	0.997871	2	10	regulation of microtubule motor activity	BP	0.640881
GO:0061469	0.0292681	0.997861	2	10	regulation of type B pancreatic cell proliferation	BP	0.640881
GO:0048643	0.0292788	0.995734	3	23	positive regulation of skeletal muscle tissue development	BP	0.640881
GO:0070997	0.0292882	0.985082	16	330	neuron death	BP	0.640881
GO:0051798	0.0293759	0.997814	2	11	positive regulation of hair follicle development	BP	0.641918
GO:0000304	0.0295658	1	1	1	response to singlet oxygen	BP	0.6443
GO:1905430	0.0295658	1	1	1	cellular response to glycine	BP	0.6443
GO:0021508	0.0296573	1	1	1	floor plate formation	BP	0.644854
GO:0086002	0.0296722	0.992405	5	50	cardiac muscle cell action potential involved in contraction	BP	0.644854
GO:0002062	0.0297369	0.989169	8	115	chondrocyte differentiation	BP	0.645254
GO:0099003	0.0297716	0.986545	12	202	vesicle-mediated transport in synapse	BP	0.645254
GO:0072203	0.0298734	0.997793	2	10	cell proliferation involved in metanephros development	BP	0.646581
GO:0033500	0.0300323	0.986385	12	223	carbohydrate homeostasis	BP	0.648327
GO:0060537	0.0300355	0.984003	18	355	muscle tissue development	BP	0.648327
GO:0050730	0.0301351	0.986318	12	236	regulation of peptidyl-tyrosine phosphorylation	BP	0.649596
GO:0010771	0.0304548	0.98977	7	95	negative regulation of cell morphogenesis involved in differentiation	BP	0.653171
GO:1902612	0.0304589	1	1	1	regulation of anti-Mullerian hormone signaling pathway	BP	0.653171
GO:1902613	0.0304589	1	1	1	negative regulation of anti-Mullerian hormone signaling pathway	BP	0.653171
GO:0042309	0.0304649	1	1	1	homoiothermy	BP	0.653171
GO:1990126	0.0305135	0.995482	3	23	retrograde transport, endosome to plasma membrane	BP	0.653333
GO:0051402	0.0305753	0.986099	12	226	neuron apoptotic process	BP	0.653778
GO:0060371	0.0308899	0.997863	2	7	regulation of atrial cardiac muscle cell membrane depolarization	BP	0.659619
GO:0051055	0.0311844	0.993368	4	46	negative regulation of lipid biosynthetic process	BP	0.664197
GO:0009209	0.0311877	0.99752	2	14	pyrimidine ribonucleoside triphosphate biosynthetic process	BP	0.664197
GO:0021895	0.0313115	0.995317	3	23	cerebral cortex neuron differentiation	BP	0.665143
GO:0061337	0.0313156	0.988509	8	106	cardiac conduction	BP	0.665143
GO:0008306	0.0314051	0.990486	6	75	associative learning	BP	0.665589
GO:0007188	0.0314385	0.986218	11	202	adenylate cyclase-modulating G protein-coupled receptor signaling pathway	BP	0.665589
GO:0023061	0.0315543	0.98248	20	434	signal release	BP	0.665589
GO:1904799	0.0315873	1	1	1	regulation of neuron remodeling	BP	0.665589
GO:1904800	0.0315873	1	1	1	negative regulation of neuron remodeling	BP	0.665589
GO:2000173	0.0315873	1	1	1	negative regulation of branching morphogenesis of a nerve	BP	0.665589
GO:0048663	0.0317134	0.99165	5	63	neuron fate commitment	BP	0.666177
GO:0007200	0.0317256	0.990306	6	90	phospholipase C-activating G protein-coupled receptor signaling pathway	BP	0.666177
GO:0035774	0.0317406	0.995152	3	28	positive regulation of insulin secretion involved in cellular response to glucose stimulus	BP	0.666177
GO:0035094	0.0318828	0.993188	4	44	response to nicotine	BP	0.668279
GO:0070170	0.0320545	0.997499	2	11	regulation of tooth mineralization	BP	0.670997
GO:0030431	0.032263	0.995041	3	28	sleep	BP	0.671933
GO:0060033	0.0322743	0.997514	2	10	anatomical structure regression	BP	0.671933
GO:0023014	0.032462	0.978993	35	876	signal transduction by protein phosphorylation	BP	0.671933
GO:0002092	0.0325963	0.99503	3	24	positive regulation of receptor internalization	BP	0.671933
GO:1903817	0.0326189	0.997396	2	12	negative regulation of voltage-gated potassium channel activity	BP	0.671933
GO:0002194	0.0326319	1	1	1	hepatocyte cell migration	BP	0.671933
GO:0043049	0.0326319	1	1	1	otic placode formation	BP	0.671933
GO:0061114	0.0326319	1	1	1	branching involved in pancreas morphogenesis	BP	0.671933
GO:0090425	0.0326319	1	1	1	acinar cell differentiation	BP	0.671933
GO:2000979	0.0326319	1	1	1	positive regulation of forebrain neuron differentiation	BP	0.671933
GO:2001053	0.0327225	0.997418	2	11	regulation of mesenchymal cell apoptotic process	BP	0.671933
GO:1901318	0.0327371	0.999728	1	2	negative regulation of flagellated sperm motility	BP	0.671933
GO:0007507	0.0327542	0.980508	25	524	heart development	BP	0.671933
GO:0015837	0.0327582	0.9899	6	95	amine transport	BP	0.671933
GO:0007028	0.0328258	0.9975	2	9	cytoplasm organization	BP	0.671933
GO:0099627	0.0328565	1	1	1	neurotransmitter receptor cycle	BP	0.671933
GO:0099630	0.0328565	1	1	1	postsynaptic neurotransmitter receptor cycle	BP	0.671933
GO:0071882	0.0328585	1	1	1	phospholipase C-activating adrenergic receptor signaling pathway	BP	0.671933
GO:0062014	0.033002	0.989827	6	89	negative regulation of small molecule metabolic process	BP	0.674003
GO:0061037	0.0331294	0.9949	3	25	negative regulation of cartilage development	BP	0.675738
GO:0060272	0.0334792	0.997326	2	11	embryonic skeletal joint morphogenesis	BP	0.681205
GO:0042551	0.0334918	0.992762	4	41	neuron maturation	BP	0.681205
GO:0046013	0.0335257	0.999715	1	2	regulation of T cell homeostatic proliferation	BP	0.681205
GO:1905809	0.0336935	0.994837	3	22	negative regulation of synapse organization	BP	0.681461
GO:0090678	0.0337486	0.999711	1	2	cell dedifferentiation involved in phenotypic switching	BP	0.681461
GO:1905174	0.0337486	0.999711	1	2	regulation of vascular smooth muscle cell dedifferentiation	BP	0.681461
GO:1990936	0.0337486	0.999711	1	2	vascular smooth muscle cell dedifferentiation	BP	0.681461
GO:0009967	0.0337522	0.976108	55	1528	positive regulation of signal transduction	BP	0.681461
GO:0033687	0.0339522	0.994723	3	25	osteoblast proliferation	BP	0.683772
GO:0021936	0.0339525	0.997311	2	10	regulation of cerebellar granule cell precursor proliferation	BP	0.683772
GO:2000311	0.0342138	0.994684	3	24	regulation of AMPA receptor activity	BP	0.688163
GO:0060896	0.0343678	0.997387	2	8	neural plate pattern specification	BP	0.689874
GO:0033002	0.0344059	0.985389	10	183	muscle cell proliferation	BP	0.689874
GO:1903630	0.0344288	0.999699	1	2	regulation of aminoacyl-tRNA ligase activity	BP	0.689874
GO:0061351	0.0345647	0.986133	9	141	neural precursor cell proliferation	BP	0.69005
GO:0098659	0.0346285	0.989257	6	77	inorganic cation import across plasma membrane	BP	0.69005
GO:0099587	0.0346285	0.989257	6	77	inorganic ion import across plasma membrane	BP	0.69005
GO:0010562	0.0346948	0.976783	40	1050	positive regulation of phosphorus metabolic process	BP	0.69005
GO:0045937	0.0346948	0.976783	40	1050	positive regulation of phosphate metabolic process	BP	0.69005
GO:0010977	0.0346974	0.986054	9	148	negative regulation of neuron projection development	BP	0.69005
GO:0061003	0.0348429	0.994672	3	19	positive regulation of dendritic spine morphogenesis	BP	0.692079
GO:0010863	0.0351056	0.992301	4	41	positive regulation of phospholipase C activity	BP	0.696429
GO:0021877	0.0352594	0.99715	2	10	forebrain neuron fate commitment	BP	0.697891
GO:2000016	0.035267	0.999684	1	2	negative regulation of determination of dorsal identity	BP	0.697891
GO:0060411	0.0354417	0.988973	6	72	cardiac septum morphogenesis	BP	0.70048
GO:0003151	0.0355869	0.9889	6	75	outflow tract morphogenesis	BP	0.702287
GO:0035295	0.0356213	0.976128	40	975	tube development	BP	0.702287
GO:0070167	0.0356685	0.988829	6	83	regulation of biomineral tissue development	BP	0.702347
GO:0048149	0.0357232	0.997151	2	9	behavioral response to ethanol	BP	0.702556
GO:1903465	0.0358926	1	1	1	positive regulation of mitotic cell cycle DNA replication	BP	0.704148
GO:2000830	0.0358926	1	1	1	positive regulation of parathyroid hormone secretion	BP	0.704148
GO:0031345	0.0362102	0.984505	10	175	negative regulation of cell projection organization	BP	0.709507
GO:0021587	0.0362559	0.992003	4	38	cerebellum morphogenesis	BP	0.709529
GO:0060059	0.0366473	0.997217	2	7	embryonic retina morphogenesis in camera-type eye	BP	0.716308
GO:0019228	0.0368351	0.991894	4	34	neuronal action potential	BP	0.717931
GO:0048671	0.0369788	0.996995	2	9	negative regulation of collateral sprouting	BP	0.717931
GO:0042635	0.0371789	0.996814	2	12	positive regulation of hair cycle	BP	0.717931
GO:0031550	0.0371878	1	1	1	positive regulation of brain-derived neurotrophic factor receptor signaling pathway	BP	0.717931
GO:0014072	0.0371973	0.993928	3	30	response to isoquinoline alkaloid	BP	0.717931
GO:0043278	0.0371973	0.993928	3	30	response to morphine	BP	0.717931
GO:0019853	0.0371976	0.999648	1	2	L-ascorbic acid biosynthetic process	BP	0.717931
GO:0032425	0.0372545	0.999647	1	2	positive regulation of mismatch repair	BP	0.717931
GO:0009952	0.0373864	0.983158	11	203	anterior/posterior pattern specification	BP	0.717931
GO:0044332	0.0374063	1	1	1	Wnt signaling pathway involved in dorsal/ventral axis specification	BP	0.717931
GO:0044345	0.0374063	1	1	1	stromal-epithelial cell signaling involved in prostate gland development	BP	0.717931
GO:0090246	0.0374063	1	1	1	convergent extension involved in somitogenesis	BP	0.717931
GO:2000053	0.0374063	1	1	1	regulation of Wnt signaling pathway involved in dorsal/ventral axis specification	BP	0.717931
GO:2000054	0.0374063	1	1	1	negative regulation of Wnt signaling pathway involved in dorsal/ventral axis specification	BP	0.717931
GO:2000080	0.0374063	1	1	1	negative regulation of canonical Wnt signaling pathway involved in controlling type B pancreatic cell proliferation	BP	0.717931
GO:0009208	0.0376585	0.996657	2	15	pyrimidine ribonucleoside triphosphate metabolic process	BP	0.721901
GO:0021683	0.0381424	0.996847	2	9	cerebellar granular layer morphogenesis	BP	0.730299
GO:0007405	0.0383144	0.989436	5	57	neuroblast proliferation	BP	0.732139
GO:0072178	0.0383304	0.996704	2	11	nephric duct morphogenesis	BP	0.732139
GO:0042180	0.0385914	0.984136	9	175	cellular ketone metabolic process	BP	0.736037
GO:0034205	0.0386269	0.993686	3	25	amyloid-beta formation	BP	0.736037
GO:1902991	0.0387308	0.993683	3	24	regulation of amyloid precursor protein catabolic process	BP	0.737134
GO:0046777	0.0388564	0.981103	13	225	protein autophosphorylation	BP	0.737456
GO:0086011	0.0389137	0.993601	3	26	membrane repolarization during action potential	BP	0.737456
GO:0070366	0.0389295	0.999614	1	2	regulation of hepatocyte differentiation	BP	0.737456
GO:0045995	0.038976	0.985016	8	124	regulation of embryonic development	BP	0.737456
GO:0035019	0.0389791	0.989187	5	59	somatic stem cell population maintenance	BP	0.737456
GO:0090192	0.0391343	0.996551	2	12	regulation of glomerulus development	BP	0.738648
GO:0071277	0.0391578	0.987496	6	77	cellular response to calcium ion	BP	0.738648
GO:0042482	0.0391813	0.996545	2	12	positive regulation of odontogenesis	BP	0.738648
GO:0009880	0.0395778	0.988961	5	61	embryonic pattern specification	BP	0.745242
GO:0015950	0.0397151	0.999599	1	2	purine nucleotide interconversion	BP	0.746063
GO:0015951	0.0397151	0.999599	1	2	purine ribonucleotide interconversion	BP	0.746063
GO:0090043	0.039833	0.996628	2	9	regulation of tubulin deacetylation	BP	0.747397
GO:0009111	0.0401074	0.996378	2	13	vitamin catabolic process	BP	0.751498
GO:0098746	0.040146	1	1	1	fast, calcium ion-dependent exocytosis of neurotransmitter	BP	0.751498
GO:0006766	0.0403537	0.985508	7	126	vitamin metabolic process	BP	0.753981
GO:0014041	0.0404427	0.996477	2	10	regulation of neuron maturation	BP	0.753981
GO:0060825	0.0405465	0.999581	1	2	fibroblast growth factor receptor signaling pathway involved in neural plate anterior/posterior pattern formation	BP	0.753981
GO:2000313	0.0405465	0.999581	1	2	regulation of fibroblast growth factor receptor signaling pathway involved in neural plate anterior/posterior pattern formation	BP	0.753981
GO:0061097	0.0405582	0.986892	6	86	regulation of protein tyrosine kinase activity	BP	0.753981
GO:0072070	0.0405626	0.99646	2	10	loop of Henle development	BP	0.753981
GO:0097152	0.0406255	0.996346	2	12	mesenchymal cell apoptotic process	BP	0.754271
GO:0048754	0.0407377	0.983153	9	146	branching morphogenesis of an epithelial tube	BP	0.754921
GO:1900274	0.0407821	0.990599	4	43	regulation of phospholipase C activity	BP	0.754921
GO:0043271	0.0408027	0.984135	8	137	negative regulation of ion transport	BP	0.754921
GO:0061311	0.0408611	0.993131	3	27	cell surface receptor signaling pathway involved in heart development	BP	0.755124
GO:0021522	0.0409952	0.993034	3	31	spinal cord motor neuron differentiation	BP	0.756401
GO:1990778	0.0410251	0.979244	14	288	protein localization to cell periphery	BP	0.756401
GO:1902993	0.0411865	0.996226	2	13	positive regulation of amyloid precursor protein catabolic process	BP	0.758499
GO:0097499	0.0415188	0.996221	2	12	protein localization to non-motile cilium	BP	0.763735
GO:0014843	0.0416994	1	1	1	growth factor dependent regulation of skeletal muscle satellite cell proliferation	BP	0.766172
GO:0019827	0.0419544	0.982568	9	142	stem cell population maintenance	BP	0.769969
GO:2000345	0.0420295	0.996106	2	13	regulation of hepatocyte proliferation	BP	0.77046
GO:1900139	0.042397	1	1	1	negative regulation of arachidonic acid secretion	BP	0.774908
GO:0051152	0.0424093	0.996052	2	13	positive regulation of smooth muscle cell differentiation	BP	0.774908
GO:0045187	0.0424372	0.995979	2	15	regulation of circadian sleep/wake cycle, sleep	BP	0.774908
GO:0060041	0.0424667	0.982328	9	138	retina development in camera-type eye	BP	0.774908
GO:0032504	0.0426078	0.972962	29	758	multicellular organism reproduction	BP	0.776593
GO:0099624	0.0427179	0.996165	2	10	atrial cardiac muscle cell membrane repolarization	BP	0.777709
GO:0060047	0.0427918	0.979545	12	226	heart contraction	BP	0.777934
GO:0016322	0.0428279	0.996087	2	11	neuron remodeling	BP	0.777934
GO:1902161	0.0429732	1	1	1	positive regulation of cyclic nucleotide-gated ion channel activity	BP	0.77949
GO:0060302	0.0430114	0.999528	1	2	negative regulation of cytokine activity	BP	0.77949
GO:1903909	0.043384	0.996072	2	10	regulation of receptor clustering	BP	0.78535
GO:0001777	0.0435544	0.999356	1	3	T cell homeostatic proliferation	BP	0.78754
GO:0048641	0.043622	0.989682	4	47	regulation of skeletal muscle tissue development	BP	0.787867
GO:0048103	0.0437892	0.992532	3	23	somatic stem cell division	BP	0.789991
GO:0031099	0.0439283	0.981514	9	175	regeneration	BP	0.79098
GO:0070268	0.04395	0.985459	6	100	cornification	BP	0.79098
GO:0035767	0.043993	0.992347	3	29	endothelial cell chemotaxis	BP	0.79098
GO:0021575	0.0441012	0.989605	4	41	hindbrain morphogenesis	BP	0.792032
GO:1903744	0.0443767	1	1	1	positive regulation of anterograde synaptic vesicle transport	BP	0.795187
GO:2000575	0.0443767	1	1	1	negative regulation of microtubule motor activity	BP	0.795187
GO:0009968	0.0445939	0.968925	45	1178	negative regulation of signal transduction	BP	0.797876
GO:0019075	0.0447171	0.99949	1	2	virus maturation	BP	0.797876
GO:0043410	0.0447443	0.973439	22	527	positive regulation of MAPK cascade	BP	0.797876
GO:1901671	0.0447772	0.999319	1	3	positive regulation of superoxide dismutase activity	BP	0.797876
GO:1904833	0.0447772	0.999319	1	3	positive regulation of removal of superoxide radicals	BP	0.797876
GO:0099623	0.0451599	0.992148	3	25	regulation of cardiac muscle cell membrane repolarization	BP	0.801757
GO:0042365	0.0451659	0.999307	1	3	water-soluble vitamin catabolic process	BP	0.801757
GO:0010970	0.0451963	0.980943	9	149	transport along microtubule	BP	0.801757
GO:0099111	0.0451963	0.980943	9	149	microtubule-based transport	BP	0.801757
GO:1905069	0.0453204	0.999476	1	2	allantois development	BP	0.803063
GO:0035116	0.045639	0.991964	3	28	embryonic hindlimb morphogenesis	BP	0.806705
GO:1904426	0.0456468	0.999468	1	2	positive regulation of GTP binding	BP	0.806705
GO:0045745	0.0457306	0.991904	3	30	positive regulation of G protein-coupled receptor signaling pathway	BP	0.806705
GO:0090042	0.0457369	0.995667	2	11	tubulin deacetylation	BP	0.806705
GO:0021771	0.0457791	1	1	1	lateral geniculate nucleus development	BP	0.806705
GO:1903615	0.0459914	0.99946	1	2	positive regulation of protein tyrosine phosphatase activity	BP	0.80766
GO:0098727	0.046	0.980553	9	145	maintenance of cell number	BP	0.80766
GO:0048665	0.0460182	0.991816	3	31	neuron fate specification	BP	0.80766
GO:0060999	0.0460361	0.989014	4	40	positive regulation of dendritic spine development	BP	0.80766
GO:0061387	0.0461109	0.983047	7	103	regulation of extent of cell growth	BP	0.808081
GO:0051648	0.0461701	0.975661	15	303	vesicle localization	BP	0.808231
GO:0009148	0.046235	0.995326	2	18	pyrimidine nucleoside triphosphate biosynthetic process	BP	0.808479
GO:0010517	0.0463944	0.986434	5	68	regulation of phospholipase activity	BP	0.810376
GO:0003223	0.0465149	0.995823	2	8	ventricular compact myocardium morphogenesis	BP	0.811072
GO:0048646	0.0465791	0.967989	41	1028	anatomical structure formation involved in morphogenesis	BP	0.811072
GO:0070307	0.0466186	0.995478	2	12	lens fiber cell development	BP	0.811072
GO:0097156	0.0466379	0.999444	1	2	fasciculation of motor neuron axon	BP	0.811072
GO:0048265	0.046752	0.99171	3	27	response to pain	BP	0.81217
GO:0060443	0.0468688	0.988681	4	45	mammary gland morphogenesis	BP	0.813311
GO:0072498	0.0469947	0.995328	2	14	embryonic skeletal joint development	BP	0.814609
GO:0070252	0.0470491	0.982612	7	106	actin-mediated cell contraction	BP	0.814666
GO:0097421	0.0472353	0.99148	3	33	liver regeneration	BP	0.816393
GO:0051885	0.0473664	0.999427	1	2	positive regulation of timing of anagen	BP	0.816393
GO:0048715	0.0473906	0.995421	2	11	negative regulation of oligodendrocyte differentiation	BP	0.816393
GO:0021536	0.0474032	0.986017	5	74	diencephalon development	BP	0.816393
GO:0001840	0.0474051	0.995492	2	10	neural plate development	BP	0.816393
GO:0010770	0.0474729	0.979824	9	142	positive regulation of cell morphogenesis involved in differentiation	BP	0.816677
GO:1902430	0.0476742	0.995453	2	10	negative regulation of amyloid-beta formation	BP	0.819255
GO:1904321	0.0478179	0.995431	2	10	response to forskolin	BP	0.819956
GO:1904322	0.0478179	0.995431	2	10	cellular response to forskolin	BP	0.819956
GO:0051352	0.0479563	0.999412	1	2	negative regulation of ligase activity	BP	0.821322
GO:0044331	0.0480007	0.98836	4	42	cell-cell adhesion mediated by cadherin	BP	0.821322
GO:0008088	0.0480624	0.985851	5	63	axo-dendritic transport	BP	0.821495
GO:0042634	0.0482506	0.991336	3	27	regulation of hair cycle	BP	0.823829
GO:0033505	0.0483214	0.999403	1	2	floor plate morphogenesis	BP	0.823858
GO:0051050	0.0483557	0.96786	34	894	positive regulation of transport	BP	0.823858
GO:1902946	0.0484691	0.995428	2	9	protein localization to early endosome	BP	0.824906
GO:0071881	0.0485402	0.999397	1	2	adenylate cyclase-inhibiting adrenergic receptor signaling pathway	BP	0.825235
GO:0003197	0.0486468	0.988138	4	43	endocardial cushion development	BP	0.826165
GO:0035272	0.0488322	0.988014	4	48	exocrine system development	BP	0.828431
GO:0098739	0.0490034	0.981739	7	104	import across plasma membrane	BP	0.829391
GO:0021889	0.049203	0.995146	2	11	olfactory bulb interneuron differentiation	BP	0.829391
GO:0086009	0.0492441	0.987945	4	43	membrane repolarization	BP	0.829391
GO:0007369	0.0492452	0.977807	10	171	gastrulation	BP	0.829391
GO:0061178	0.0492701	0.987829	4	52	regulation of insulin secretion involved in cellular response to glucose stimulus	BP	0.829391
GO:0032848	0.0493828	1	1	1	negative regulation of cellular pH reduction	BP	0.829391
GO:0043375	0.0493828	1	1	1	CD8-positive, alpha-beta T cell lineage commitment	BP	0.829391
GO:0046671	0.0493828	1	1	1	negative regulation of retinal cell programmed cell death	BP	0.829391
GO:0051124	0.0494274	0.99519	2	10	synaptic growth at neuromuscular junction	BP	0.829391
GO:0060579	0.0494615	0.994902	2	15	ventral spinal cord interneuron fate commitment	BP	0.829391
GO:0060581	0.0494615	0.994902	2	15	cell fate commitment involved in pattern specification	BP	0.829391
GO:0061184	0.0497683	0.999157	1	3	positive regulation of dermatome development	BP	0.832997
GO:0046621	0.0497811	0.99095	3	27	negative regulation of organ growth	BP	0.832997
GO:0050894	0.050059	1	1	1	determination of affect	BP	0.835043
GO:0050974	0.0501539	0.99088	3	26	detection of mechanical stimulus involved in sensory perception	BP	0.835043
GO:1905475	0.0501944	0.978356	9	174	regulation of protein localization to membrane	BP	0.835043
GO:0060442	0.0501947	0.994928	2	12	branching involved in prostate gland morphogenesis	BP	0.835043
GO:0072135	0.0502416	0.999141	1	3	kidney mesenchymal cell proliferation	BP	0.835043
GO:0072136	0.0502416	0.999141	1	3	metanephric mesenchymal cell proliferation involved in metanephros development	BP	0.835043
GO:0061478	0.0502995	0.994977	2	11	response to platelet aggregation inhibitor	BP	0.835043
GO:2000302	0.0503679	0.995047	2	10	positive regulation of synaptic vesicle exocytosis	BP	0.835043
GO:0022037	0.0504497	0.98108	7	104	metencephalon development	BP	0.835043
GO:0007413	0.0505573	0.990869	3	23	axonal fasciculation	BP	0.835043
GO:0106030	0.0505573	0.990869	3	23	neuron projection fasciculation	BP	0.835043
GO:2001055	0.0505801	0.999345	1	2	positive regulation of mesenchymal cell apoptotic process	BP	0.835043
GO:0045956	0.0505848	0.990798	3	25	positive regulation of calcium ion-dependent exocytosis	BP	0.835043
GO:0015012	0.0507	0.990741	3	26	heparan sulfate proteoglycan biosynthetic process	BP	0.835953
GO:0001895	0.0507453	0.984794	5	68	retina homeostasis	BP	0.835953
GO:0046854	0.0507974	0.980892	7	110	phosphatidylinositol phosphorylation	BP	0.835953
GO:1990262	0.0510152	0.999334	1	2	anti-Mullerian hormone signaling pathway	BP	0.83867
GO:0031670	0.0510885	0.984663	5	68	cellular response to nutrient	BP	0.83901
GO:0043010	0.0512794	0.972597	15	292	camera-type eye development	BP	0.841278
GO:0007274	0.0516101	0.990456	3	28	neuromuscular synaptic transmission	BP	0.845832
GO:0048704	0.0518231	0.982213	6	90	embryonic skeletal system morphogenesis	BP	0.847845
GO:0007517	0.0518394	0.971045	17	364	muscle organ development	BP	0.847845
GO:0044830	0.0521273	0.999304	1	2	modulation by host of viral RNA genome replication	BP	0.85168
GO:0031987	0.0522199	0.994761	2	10	locomotion involved in locomotory behavior	BP	0.852319
GO:1905384	0.0524418	0.999295	1	2	regulation of protein localization to presynapse	BP	0.85419
GO:1905386	0.0524418	0.999295	1	2	positive regulation of protein localization to presynapse	BP	0.85419
GO:1903860	0.0527655	0.999286	1	2	negative regulation of dendrite extension	BP	0.858196
GO:0005993	0.0528596	0.999284	1	2	trehalose catabolic process	BP	0.858196
GO:0046352	0.0528596	0.999284	1	2	disaccharide catabolic process	BP	0.858196
GO:0009112	0.0529032	0.99	3	34	nucleobase metabolic process	BP	0.858196
GO:1902159	0.0529726	0.999281	1	2	regulation of cyclic nucleotide-gated ion channel activity	BP	0.858447
GO:0048511	0.0533478	0.972754	13	267	rhythmic process	BP	0.863649
GO:1902742	0.0534246	0.989959	3	29	apoptotic process involved in development	BP	0.864014
GO:0010469	0.0534857	0.969911	17	500	regulation of signaling receptor activity	BP	0.864124
GO:0050796	0.0536446	0.976604	9	165	regulation of insulin secretion	BP	0.864776
GO:0042982	0.0536667	0.986396	4	50	amyloid precursor protein metabolic process	BP	0.864776
GO:2000043	0.0536889	0.999261	1	2	regulation of cardiac cell fate specification	BP	0.864776
GO:0050789	0.053824	0.956022	310	10565	regulation of biological process	BP	0.865652
GO:0042749	0.0540151	0.994081	2	17	regulation of circadian sleep/wake cycle	BP	0.865652
GO:0055026	0.0540159	0.989827	3	28	negative regulation of cardiac muscle tissue development	BP	0.865652
GO:0043385	0.0540693	0.999003	1	3	mycotoxin metabolic process	BP	0.865652
GO:0046222	0.0540693	0.999003	1	3	aflatoxin metabolic process	BP	0.865652
GO:1901376	0.0540693	0.999003	1	3	organic heteropentacyclic compound metabolic process	BP	0.865652
GO:0098962	0.0541247	0.994297	2	12	regulation of postsynaptic neurotransmitter receptor activity	BP	0.865669
GO:1901626	0.0542671	0.994211	2	13	regulation of postsynaptic membrane organization	BP	0.866562
GO:0001934	0.0542893	0.963342	35	940	positive regulation of protein phosphorylation	BP	0.866562
GO:0010157	0.0547296	1	1	1	response to chlorate	BP	0.871646
GO:0035239	0.0548084	0.963426	33	797	tube morphogenesis	BP	0.871646
GO:0045168	0.0548267	0.998975	1	3	cell-cell signaling involved in cell fate commitment	BP	0.871646
GO:0046331	0.0548267	0.998975	1	3	lateral inhibition	BP	0.871646
GO:0070365	0.0550465	0.994027	2	14	hepatocyte differentiation	BP	0.873632
GO:0031214	0.0550613	0.977252	8	145	biomineral tissue development	BP	0.873632
GO:0043408	0.055225	0.964396	28	715	regulation of MAPK cascade	BP	0.874862
GO:0006836	0.0552487	0.971649	13	259	neurotransmitter transport	BP	0.874862
GO:0097305	0.0554849	0.973323	11	221	response to alcohol	BP	0.87773
GO:0062009	0.0557395	0.989492	3	24	secondary palate development	BP	0.880883
GO:0008585	0.0558419	0.980458	6	94	female gonad development	BP	0.88133
GO:2000828	0.0560106	0.999195	1	2	regulation of parathyroid hormone secretion	BP	0.88133
GO:0140115	0.0560325	0.989199	3	32	export across plasma membrane	BP	0.88133
GO:0047496	0.056038	0.985664	4	45	vesicle transport along microtubule	BP	0.88133
GO:0000165	0.0560444	0.962508	33	859	MAPK cascade	BP	0.88133
GO:0007016	0.0562101	0.994124	2	10	cytoskeletal anchoring at plasma membrane	BP	0.881835
GO:1901631	0.0563185	1	1	1	positive regulation of presynaptic membrane organization	BP	0.881835
GO:0003006	0.0563802	0.964541	25	625	developmental process involved in reproduction	BP	0.881835
GO:1905292	0.0564911	0.998911	1	3	regulation of neural crest cell differentiation	BP	0.881835
GO:1905294	0.0564911	0.998911	1	3	positive regulation of neural crest cell differentiation	BP	0.881835
GO:1905310	0.0564911	0.998911	1	3	regulation of cardiac neural crest cell migration involved in outflow tract morphogenesis	BP	0.881835
GO:1905312	0.0564911	0.998911	1	3	positive regulation of cardiac neural crest cell migration involved in outflow tract morphogenesis	BP	0.881835
GO:0071679	0.0565194	0.993899	2	12	commissural neuron axon guidance	BP	0.881835
GO:1902749	0.0567508	0.974985	9	166	regulation of cell cycle G2/M phase transition	BP	0.884393
GO:0014902	0.0567944	0.980061	6	91	myotube differentiation	BP	0.884393
GO:0044089	0.0569799	0.965284	22	519	positive regulation of cellular component biogenesis	BP	0.886416
GO:0038180	0.0574667	0.993739	2	12	nerve growth factor signaling pathway	BP	0.893116
GO:0090102	0.0577035	0.985081	4	46	cochlea development	BP	0.895923
GO:0060560	0.0580437	0.970927	12	221	developmental growth involved in morphogenesis	BP	0.899722
GO:0051650	0.0580725	0.969152	14	287	establishment of vesicle localization	BP	0.899722
GO:0060795	0.0581177	0.988631	3	32	cell fate commitment involved in formation of primary germ layer	BP	0.899722
GO:0048697	0.05823	0.999129	1	2	positive regulation of collateral sprouting in absence of injury	BP	0.900314
GO:0006898	0.0582689	0.96983	13	278	receptor-mediated endocytosis	BP	0.900314
GO:0097376	0.0584888	0.998831	1	3	interneuron axon guidance	BP	0.901084
GO:1900449	0.0585717	0.984767	4	47	regulation of glutamate receptor signaling pathway	BP	0.901084
GO:0051271	0.0586296	0.968802	14	295	negative regulation of cellular component movement	BP	0.901084
GO:0007625	0.0586854	0.993266	2	17	grooming behavior	BP	0.901084
GO:0048584	0.0587482	0.955372	71	2143	positive regulation of response to stimulus	BP	0.901084
GO:0016119	0.0587712	0.999112	1	2	carotene metabolic process	BP	0.901084
GO:0016121	0.0587712	0.999112	1	2	carotene catabolic process	BP	0.901084
GO:0046247	0.0587712	0.999112	1	2	terpene catabolic process	BP	0.901084
GO:0032835	0.0588962	0.981708	5	59	glomerulus development	BP	0.902132
GO:0048609	0.0594667	0.961374	28	748	multicellular organismal reproductive process	BP	0.908866
GO:0045920	0.0595511	0.988235	3	32	negative regulation of exocytosis	BP	0.908866
GO:0044467	0.059657	0.999085	1	2	glial cell-derived neurotrophic factor secretion	BP	0.908866
GO:1900166	0.059657	0.999085	1	2	regulation of glial cell-derived neurotrophic factor secretion	BP	0.908866
GO:1900168	0.059657	0.999085	1	2	positive regulation of glial cell-derived neurotrophic factor secretion	BP	0.908866
GO:1903742	0.0596782	0.999084	1	2	regulation of anterograde synaptic vesicle transport	BP	0.908866
GO:0030510	0.0600109	0.978703	6	83	regulation of BMP signaling pathway	BP	0.91306
GO:0010715	0.0602166	0.993078	2	15	regulation of extracellular matrix disassembly	BP	0.915315
GO:0099054	0.0604051	0.984218	4	42	presynapse assembly	BP	0.916084
GO:1904475	0.0605824	0.998745	1	3	regulation of Ras GTPase binding	BP	0.916084
GO:2001106	0.0605824	0.998745	1	3	regulation of Rho guanyl-nucleotide exchange factor activity	BP	0.916084
GO:0097105	0.0606371	0.993387	2	10	presynaptic membrane assembly	BP	0.916084
GO:0006589	0.0606678	0.999053	1	2	octopamine biosynthetic process	BP	0.916084
GO:0046333	0.0606678	0.999053	1	2	octopamine metabolic process	BP	0.916084
GO:0007379	0.0607041	0.992902	2	17	segment specification	BP	0.916084
GO:0060563	0.0608371	0.983897	4	53	neuroepithelial cell differentiation	BP	0.916084
GO:0060412	0.0608378	0.984068	4	42	ventricular septum morphogenesis	BP	0.916084
GO:0100012	0.060958	0.998729	1	3	regulation of heart induction by canonical Wnt signaling pathway	BP	0.916084
GO:1905878	0.0610148	1	1	1	invadopodium disassembly	BP	0.916084
GO:1905927	0.0610148	1	1	1	regulation of invadopodium disassembly	BP	0.916084
GO:1905929	0.0610148	1	1	1	positive regulation of invadopodium disassembly	BP	0.916084
GO:2000463	0.0612073	0.987907	3	27	positive regulation of excitatory postsynaptic potential	BP	0.916507
GO:2000040	0.0612155	0.999035	1	2	regulation of planar cell polarity pathway involved in axis elongation	BP	0.916507
GO:2000041	0.0612155	0.999035	1	2	negative regulation of planar cell polarity pathway involved in axis elongation	BP	0.916507
GO:0032225	0.0614595	0.992854	2	15	regulation of synaptic transmission, dopaminergic	BP	0.919295
GO:1990172	0.0616603	0.999021	1	2	G protein-coupled receptor catabolic process	BP	0.921415
GO:0002090	0.0617169	0.983641	4	49	regulation of receptor internalization	BP	0.921415
GO:0048172	0.0617859	0.99285	2	14	regulation of short-term neuronal synaptic plasticity	BP	0.921582
GO:0030538	0.0618512	0.998691	1	3	embryonic genitalia morphogenesis	BP	0.921692
GO:2000095	0.0619393	0.992823	2	14	regulation of Wnt signaling pathway, planar cell polarity pathway	BP	0.922143
GO:0098609	0.0620953	0.958355	32	794	cell-cell adhesion	BP	0.923602
GO:0010559	0.0621843	0.987399	3	37	regulation of glycoprotein biosynthetic process	BP	0.924063
GO:1900738	0.0625121	0.998498	1	4	positive regulation of phospholipase C-activating G protein-coupled receptor signaling pathway	BP	0.925474
GO:0021775	0.0625331	0.998662	1	3	smoothened signaling pathway involved in ventral spinal cord interneuron specification	BP	0.925474
GO:0021776	0.0625331	0.998662	1	3	smoothened signaling pathway involved in spinal cord motor neuron cell fate specification	BP	0.925474
GO:1902941	0.0625697	0.998992	1	2	regulation of voltage-gated chloride channel activity	BP	0.925474
GO:1902943	0.0625697	0.998992	1	2	positive regulation of voltage-gated chloride channel activity	BP	0.925474
GO:0034694	0.062705	0.987374	3	31	response to prostaglandin	BP	0.926615
GO:0007584	0.0627637	0.970377	10	211	response to nutrient	BP	0.926623
GO:0050802	0.0628507	0.992469	2	18	circadian sleep/wake cycle, sleep	BP	0.927049
GO:0051896	0.0629522	0.9703	10	199	regulation of protein kinase B signaling	BP	0.927686
GO:0051892	0.0631447	0.998973	1	2	negative regulation of cardioblast differentiation	BP	0.929663
GO:1902692	0.0633926	0.987233	3	29	regulation of neuroblast proliferation	BP	0.931987
GO:0009147	0.0634389	0.992264	2	21	pyrimidine nucleoside triphosphate metabolic process	BP	0.931987
GO:0006939	0.0634781	0.977043	6	99	smooth muscle contraction	BP	0.931987
GO:1902992	0.063646	0.992658	2	12	negative regulation of amyloid precursor protein catabolic process	BP	0.933592
GO:2001028	0.0637359	0.992437	2	15	positive regulation of endothelial cell chemotaxis	BP	0.93405
GO:0048546	0.0639362	0.982871	4	48	digestive tract morphogenesis	BP	0.935039
GO:1900108	0.06405	0.998595	1	3	negative regulation of nodal signaling pathway	BP	0.935039
GO:0009631	0.0640634	0.998942	1	2	cold acclimation	BP	0.935039
GO:1904339	0.0640847	0.998594	1	3	negative regulation of dopaminergic neuron differentiation	BP	0.935039
GO:0007292	0.0641042	0.974537	7	125	female gamete generation	BP	0.935039
GO:0086010	0.0641621	0.98308	4	35	membrane depolarization during action potential	BP	0.935039
GO:0061152	0.0642729	0.998935	1	2	trachea submucosa development	BP	0.935039
GO:0061153	0.0642729	0.998935	1	2	trachea gland development	BP	0.935039
GO:0051586	0.0647772	0.998562	1	3	positive regulation of dopamine uptake involved in synaptic transmission	BP	0.938823
GO:0051944	0.0647772	0.998562	1	3	positive regulation of catecholamine uptake involved in synaptic transmission	BP	0.938823
GO:0090272	0.0649676	0.998554	1	3	negative regulation of fibroblast growth factor production	BP	0.938823
GO:0048148	0.0650573	0.992139	2	16	behavioral response to cocaine	BP	0.938823
GO:0060548	0.0652419	0.955482	34	957	negative regulation of cell death	BP	0.938823
GO:0006936	0.0652493	0.96389	15	336	muscle contraction	BP	0.938823
GO:0090427	0.065268	0.99854	1	3	activation of meiosis	BP	0.938823
GO:1902769	0.0652777	1	1	1	regulation of choline O-acetyltransferase activity	BP	0.938823
GO:1902771	0.0652777	1	1	1	positive regulation of choline O-acetyltransferase activity	BP	0.938823
GO:1902948	0.0652777	1	1	1	negative regulation of tau-protein kinase activity	BP	0.938823
GO:1902955	0.0652777	1	1	1	positive regulation of early endosome to recycling endosome transport	BP	0.938823
GO:1902997	0.0652777	1	1	1	negative regulation of neurofibrillary tangle assembly	BP	0.938823
GO:0048477	0.0654057	0.978875	5	78	oogenesis	BP	0.938823
GO:0045226	0.0654171	0.998534	1	3	extracellular polysaccharide biosynthetic process	BP	0.938823
GO:0046379	0.0654171	0.998534	1	3	extracellular polysaccharide metabolic process	BP	0.938823
GO:0044210	0.06551	0.998893	1	2	'de novo' CTP biosynthetic process	BP	0.939086
GO:0048333	0.0655579	0.986559	3	31	mesodermal cell differentiation	BP	0.939086
GO:0062044	0.0656712	0.998887	1	2	negative regulation of cardiac epithelial to mesenchymal transition	BP	0.939086
GO:1905006	0.0656712	0.998887	1	2	negative regulation of epithelial to mesenchymal transition involved in endocardial cushion formation	BP	0.939086
GO:0035377	0.0658235	0.998882	1	2	transepithelial water transport	BP	0.94042
GO:0014874	0.0658881	0.991935	2	17	response to stimulus involved in regulation of muscle adaptation	BP	0.940499
GO:0021812	0.0661071	0.998872	1	2	neuronal-glial interaction involved in cerebral cortex radial glia guided migration	BP	0.942781
GO:0048588	0.0661713	0.967267	11	208	developmental cell growth	BP	0.942853
GO:1905564	0.0664858	0.991983	2	14	positive regulation of vascular endothelial cell proliferation	BP	0.946348
GO:0055123	0.0665849	0.971433	8	138	digestive system development	BP	0.946348
GO:0099172	0.0666415	0.981974	4	44	presynapse organization	BP	0.946348
GO:1904340	0.0669401	0.998275	1	4	positive regulation of dopaminergic neuron differentiation	BP	0.946348
GO:1901629	0.0669634	0.998842	1	2	regulation of presynaptic membrane organization	BP	0.946348
GO:0019413	0.0669672	0.998842	1	2	acetate biosynthetic process	BP	0.946348
GO:0019427	0.0669672	0.998842	1	2	acetyl-CoA biosynthetic process from acetate	BP	0.946348
GO:0019542	0.0669672	0.998842	1	2	propionate biosynthetic process	BP	0.946348
GO:0048512	0.066998	0.986025	3	36	circadian behavior	BP	0.946348
GO:1903651	0.0671022	0.992026	2	12	positive regulation of cytoplasmic transport	BP	0.946348
GO:0021681	0.0671281	0.991935	2	13	cerebellar granular layer development	BP	0.946348
GO:0071542	0.0671329	0.986051	3	33	dopaminergic neuron differentiation	BP	0.946348
GO:0046545	0.0672535	0.975325	6	99	development of primary female sexual characteristics	BP	0.946348
GO:1901213	0.0673048	0.991829	2	14	regulation of transcription from RNA polymerase II promoter involved in heart development	BP	0.946348
GO:0006910	0.0673436	0.991703	2	16	phagocytosis, recognition	BP	0.946348
GO:1905429	0.0673671	0.998828	1	2	response to glycine	BP	0.946348
GO:0021514	0.0674482	0.991635	2	17	ventral spinal cord interneuron differentiation	BP	0.946396
GO:0008285	0.0675118	0.956725	25	656	negative regulation of cell proliferation	BP	0.946396
GO:0031401	0.0675488	0.952177	41	1142	positive regulation of protein modification process	BP	0.946396
GO:0010387	0.0676448	0.99843	1	3	COP9 signalosome assembly	BP	0.946421
GO:0060849	0.0676694	0.998817	1	2	regulation of transcription involved in lymphatic endothelial cell fate commitment	BP	0.946421
GO:0048168	0.067773	0.981442	4	51	regulation of neuronal synaptic plasticity	BP	0.946861
GO:0010648	0.0678197	0.950895	47	1280	negative regulation of cell communication	BP	0.946861
GO:0086016	0.0684853	0.992	2	10	AV node cell action potential	BP	0.954481
GO:0086027	0.0684853	0.992	2	10	AV node cell to bundle of His cell signaling	BP	0.954481
GO:0042327	0.068625	0.952464	36	985	positive regulation of phosphorylation	BP	0.955591
GO:0030888	0.0686851	0.981027	4	57	regulation of B cell proliferation	BP	0.955593
GO:0021772	0.0687763	0.985649	3	30	olfactory bulb development	BP	0.956027
GO:0072061	0.0688873	0.998371	1	3	inner medullary collecting duct development	BP	0.956734
GO:0050966	0.0690453	0.991661	2	12	detection of mechanical stimulus involved in sensory perception of pain	BP	0.958094
GO:0032304	0.0693353	0.998757	1	2	negative regulation of icosanoid secretion	BP	0.959835
GO:0021537	0.0693389	0.964216	12	244	telencephalon development	BP	0.959835
GO:0051716	0.0693616	0.942392	203	6759	cellular response to stimulus	BP	0.959835
GO:0060317	0.0694648	0.985417	3	31	cardiac epithelial to mesenchymal transition	BP	0.959835
GO:0060078	0.069472	0.969936	8	137	regulation of postsynaptic membrane potential	BP	0.959835
GO:0048372	0.0696537	0.998746	1	2	lateral mesodermal cell fate commitment	BP	0.959848
GO:0048377	0.0696537	0.998746	1	2	lateral mesodermal cell fate specification	BP	0.959848
GO:0048378	0.0696537	0.998746	1	2	regulation of lateral mesodermal cell fate specification	BP	0.959848
GO:0042320	0.0698241	0.998326	1	3	regulation of circadian sleep/wake cycle, REM sleep	BP	0.960805
GO:2000380	0.0698673	0.991161	2	17	regulation of mesoderm development	BP	0.960805
GO:0001704	0.0699082	0.971769	7	110	formation of primary germ layer	BP	0.960805
GO:0046684	0.0699645	0.998319	1	3	response to pyrethroid	BP	0.960805
GO:0007628	0.0700915	0.985292	3	29	adult walking behavior	BP	0.961721
GO:0098900	0.0704323	0.980555	4	46	regulation of action potential	BP	0.964907
GO:0023057	0.0704449	0.948848	47	1284	negative regulation of signaling	BP	0.964907
GO:0048469	0.0706231	0.969244	8	159	cell maturation	BP	0.966517
GO:0046132	0.0707179	0.990836	2	21	pyrimidine ribonucleoside biosynthetic process	BP	0.966984
GO:0032228	0.0708645	0.985	3	31	regulation of synaptic transmission, GABAergic	BP	0.967238
GO:0060648	0.0709223	0.998272	1	3	mammary gland bud morphogenesis	BP	0.967238
GO:1903625	0.0709252	0.99806	1	4	negative regulation of DNA catabolic process	BP	0.967238
GO:1905606	0.0710378	0.985011	3	29	regulation of presynapse assembly	BP	0.967238
GO:0032423	0.0711858	0.998259	1	3	regulation of mismatch repair	BP	0.967238
GO:0001505	0.0712201	0.960107	15	329	regulation of neurotransmitter levels	BP	0.967238
GO:0042214	0.0715335	0.998241	1	3	terpene metabolic process	BP	0.967238
GO:2001260	0.0715998	0.998238	1	3	regulation of semaphorin-plexin signaling pathway	BP	0.967238
GO:0007351	0.0715998	0.990929	2	15	tripartite regional subdivision	BP	0.967238
GO:0008595	0.0715998	0.990929	2	15	anterior/posterior axis specification, embryo	BP	0.967238
GO:0043266	0.0716008	0.973367	6	92	regulation of potassium ion transport	BP	0.967238
GO:0065007	0.0716891	0.941004	326	11210	biological regulation	BP	0.967238
GO:0007435	0.0718149	0.984635	3	34	salivary gland morphogenesis	BP	0.967238
GO:0046668	0.0720804	0.998655	1	2	regulation of retinal cell programmed cell death	BP	0.967238
GO:0035773	0.0721103	0.979732	4	59	insulin secretion involved in cellular response to glucose stimulus	BP	0.967238
GO:0019732	0.0721213	0.997861	1	5	antifungal humoral response	BP	0.967238
GO:0072125	0.0721887	0.998209	1	3	negative regulation of glomerular mesangial cell proliferation	BP	0.967238
GO:0090194	0.0721887	0.998209	1	3	negative regulation of glomerulus development	BP	0.967238
GO:0030514	0.0722622	0.97984	4	48	negative regulation of BMP signaling pathway	BP	0.967238
GO:0007189	0.0724133	0.970435	7	125	adenylate cyclase-activating G protein-coupled receptor signaling pathway	BP	0.967238
GO:0040018	0.072415	0.984479	3	33	positive regulation of multicellular organism growth	BP	0.967238
GO:0038092	0.0724389	0.990701	2	16	nodal signaling pathway	BP	0.967238
GO:0045683	0.072476	0.990755	2	15	negative regulation of epidermis development	BP	0.967238
GO:2000815	0.0724866	0.998639	1	2	regulation of mRNA stability involved in response to oxidative stress	BP	0.967238
GO:0007622	0.0725262	0.984352	3	37	rhythmic behavior	BP	0.967238
GO:1901610	0.072558	0.998637	1	2	positive regulation of vesicle transport along microtubule	BP	0.967238
GO:1901951	0.072558	0.998637	1	2	regulation of anterograde dense core granule transport	BP	0.967238
GO:1901953	0.072558	0.998637	1	2	positive regulation of anterograde dense core granule transport	BP	0.967238
GO:1904809	0.072558	0.998637	1	2	regulation of dense core granule transport	BP	0.967238
GO:1904811	0.072558	0.998637	1	2	positive regulation of dense core granule transport	BP	0.967238
GO:0010171	0.0726437	0.979662	4	50	body morphogenesis	BP	0.96757
GO:0010636	0.0727836	0.998178	1	3	positive regulation of mitochondrial fusion	BP	0.968198
GO:0006144	0.072858	0.990472	2	19	purine nucleobase metabolic process	BP	0.968198
GO:0035607	0.0729599	0.998621	1	2	fibroblast growth factor receptor signaling pathway involved in orbitofrontal cortex development	BP	0.968198
GO:0060066	0.0729944	0.998168	1	3	oviduct development	BP	0.968198
GO:0031623	0.0730171	0.972633	6	102	receptor internalization	BP	0.968198
GO:0002063	0.0730555	0.979626	4	44	chondrocyte development	BP	0.968198
GO:0060325	0.073159	0.984311	3	31	face morphogenesis	BP	0.968655
GO:0061054	0.0732724	0.997927	1	4	dermatome development	BP	0.968655
GO:0061183	0.0732724	0.997927	1	4	regulation of dermatome development	BP	0.968655
GO:0014066	0.073369	0.972488	6	99	regulation of phosphatidylinositol 3-kinase signaling	BP	0.969086
GO:0045017	0.0734267	0.961705	12	268	glycerolipid biosynthetic process	BP	0.969086
GO:0060384	0.0738458	0.984244	3	27	innervation	BP	0.973811
GO:0001503	0.0740052	0.957465	16	363	ossification	BP	0.975105
GO:0021695	0.0743167	0.979071	4	48	cerebellar cortex development	BP	0.977981
GO:1903018	0.0743462	0.983718	3	41	regulation of glycoprotein metabolic process	BP	0.977981
GO:0042491	0.0744292	0.983894	3	32	inner ear auditory receptor cell differentiation	BP	0.977982
GO:0043112	0.0745622	0.965333	9	178	receptor metabolic process	BP	0.977982
GO:0040013	0.0746362	0.958838	14	308	negative regulation of locomotion	BP	0.977982
GO:0010908	0.0747146	0.998079	1	3	regulation of heparan sulfate proteoglycan biosynthetic process	BP	0.977982
GO:0010909	0.0747146	0.998079	1	3	positive regulation of heparan sulfate proteoglycan biosynthetic process	BP	0.977982
GO:1902730	0.0747146	0.998079	1	3	positive regulation of proteoglycan biosynthetic process	BP	0.977982
GO:0021988	0.0748062	0.983809	3	31	olfactory lobe development	BP	0.978377
GO:0007219	0.0748732	0.965153	9	180	Notch signaling pathway	BP	0.97845
GO:0010389	0.07533	0.96679	8	149	regulation of G2/M transition of mitotic cell cycle	BP	0.983613
GO:0072134	0.075513	0.998521	1	2	nephrogenic mesenchyme morphogenesis	BP	0.985194
GO:0007283	0.0757026	0.954777	18	470	spermatogenesis	BP	0.98686
GO:0045778	0.075941	0.974401	5	79	positive regulation of ossification	BP	0.988418
GO:0022410	0.0760272	0.989774	2	20	circadian sleep/wake cycle process	BP	0.988418
GO:0071435	0.0760704	0.989903	2	17	potassium ion export	BP	0.988418
GO:0097623	0.0760704	0.989903	2	17	potassium ion export across plasma membrane	BP	0.988418
GO:0042417	0.0761366	0.983288	3	35	dopamine metabolic process	BP	0.988473
GO:0048878	0.0764009	0.945826	39	1075	chemical homeostasis	BP	0.991097
GO:0015882	0.076619	0.998477	1	2	L-ascorbic acid transmembrane transport	BP	0.992309
GO:0070904	0.076619	0.998477	1	2	transepithelial L-ascorbic acid transport	BP	0.992309
GO:0045682	0.0767934	0.974041	5	78	regulation of epidermis development	BP	0.993761
GO:0050953	0.0768878	0.96239	10	200	sensory perception of light stimulus	BP	0.994174
GO:0007635	0.077239	0.989863	2	14	chemosensory behavior	BP	0.997746
GO:0021913	0.0774799	0.997678	1	4	regulation of transcription from RNA polymerase II promoter involved in ventral spinal cord interneuron specification	BP	0.997746
GO:0043314	0.0774861	0.998441	1	2	negative regulation of neutrophil degranulation	BP	0.997746
GO:0031128	0.0775028	0.982917	3	33	developmental induction	BP	0.997746
GO:0006566	0.0775167	0.997524	1	5	threonine metabolic process	BP	0.997746
GO:0001544	0.0775951	0.998437	1	2	initiation of primordial ovarian follicle growth	BP	0.997746
GO:0099174	0.0776025	0.982981	3	30	regulation of presynapse organization	BP	0.997746
GO:0014846	0.0776657	0.998434	1	2	esophagus smooth muscle contraction	BP	0.997754
GO:0050896	0.0777469	0.93495	240	8189	response to stimulus	BP	0.997992
GO:0060166	0.077972	0.997904	1	3	olfactory pit development	BP	1
GO:1901898	0.0785136	0.998399	1	2	negative regulation of relaxation of cardiac muscle	BP	1
GO:0044342	0.0786697	0.989303	2	18	type B pancreatic cell proliferation	BP	1
GO:0051056	0.0788084	0.954373	16	322	regulation of small GTPase mediated signal transduction	BP	1
GO:0051795	0.0788145	0.997858	1	3	positive regulation of timing of catagen	BP	1
GO:0048585	0.0788827	0.941202	53	1511	negative regulation of response to stimulus	BP	1
GO:2000015	0.0789573	0.997587	1	4	regulation of determination of dorsal identity	BP	1
GO:0042987	0.0792343	0.982346	3	34	amyloid precursor protein catabolic process	BP	1
GO:0007276	0.0793021	0.949264	23	615	gamete generation	BP	1
GO:0034104	0.0793103	0.989166	2	18	negative regulation of tissue remodeling	BP	1
GO:0031644	0.0794592	0.966863	7	125	regulation of neurological system process	BP	1
GO:0090659	0.0794633	0.982401	3	30	walking behavior	BP	1
GO:0040019	0.0795474	0.98222	3	35	positive regulation of embryonic development	BP	1
GO:0097090	0.0796469	0.989568	2	12	presynaptic membrane organization	BP	1
GO:0031548	0.0800374	0.998335	1	2	regulation of brain-derived neurotrophic factor receptor signaling pathway	BP	1
GO:0010560	0.0800734	0.989002	2	18	positive regulation of glycoprotein biosynthetic process	BP	1
GO:0021502	0.0802349	0.997778	1	3	neural fold elevation formation	BP	1
GO:0090313	0.0802594	0.981995	3	35	regulation of protein targeting to membrane	BP	1
GO:0016049	0.0803281	0.950972	19	457	cell growth	BP	1
GO:0009220	0.0803801	0.988766	2	22	pyrimidine ribonucleotide biosynthetic process	BP	1
GO:0030307	0.0804036	0.964063	8	149	positive regulation of cell growth	BP	1
GO:0021761	0.0804463	0.969099	6	102	limbic system development	BP	1
GO:0032484	0.0805867	0.997759	1	3	Ral protein signal transduction	BP	1
GO:0032485	0.0805867	0.997759	1	3	regulation of Ral protein signal transduction	BP	1
GO:1902951	0.0806573	0.997755	1	3	negative regulation of dendritic spine maintenance	BP	1
GO:0098886	0.0806578	0.998308	1	2	modification of dendritic spine	BP	1
GO:0014020	0.0808011	0.968975	6	96	primary neural tube formation	BP	1
GO:0036445	0.0810752	0.989062	2	14	neuronal stem cell division	BP	1
GO:0055057	0.0810752	0.989062	2	14	neuroblast division	BP	1
GO:0072176	0.0814191	0.988905	2	15	nephric duct development	BP	1
GO:2001257	0.0815041	0.963453	8	152	regulation of cation channel activity	BP	1
GO:0001743	0.0815657	0.998269	1	2	optic placode formation	BP	1
GO:0046619	0.0815657	0.998269	1	2	optic placode formation involved in camera-type eye formation	BP	1
GO:1900271	0.0822079	0.981373	3	35	regulation of long-term synaptic potentiation	BP	1
GO:0051897	0.0822826	0.96302	8	154	positive regulation of protein kinase B signaling	BP	1
GO:2001023	0.0823181	0.971502	5	90	regulation of response to drug	BP	1
GO:1904527	0.082502	0.998228	1	2	negative regulation of microtubule binding	BP	1
GO:0060485	0.0825037	0.956176	12	253	mesenchyme development	BP	1
GO:0043584	0.0829219	0.988668	2	14	nose development	BP	1
GO:0032507	0.0829912	0.971357	5	74	maintenance of protein location in cell	BP	1
GO:0008283	0.0831357	0.936374	63	1904	cell proliferation	BP	1
GO:0005991	0.0833164	0.997601	1	3	trehalose metabolic process	BP	1
GO:1901989	0.0835638	0.970979	5	86	positive regulation of cell cycle phase transition	BP	1
GO:0060830	0.0837862	0.997573	1	3	ciliary receptor clustering involved in smoothened signaling pathway	BP	1
GO:0006808	0.0842812	0.997544	1	3	regulation of nitrogen utilization	BP	1
GO:0033280	0.0843223	0.98072	3	34	response to vitamin D	BP	1
GO:0086067	0.0844068	0.988715	2	11	AV node cell to bundle of His cell communication	BP	1
GO:0035880	0.084413	0.997536	1	3	embryonic nail plate morphogenesis	BP	1
GO:0042745	0.0847826	0.987785	2	22	circadian sleep/wake cycle	BP	1
GO:0030501	0.0848879	0.980536	3	34	positive regulation of bone mineralization	BP	1
GO:0007207	0.084945	0.997504	1	3	phospholipase C-activating G protein-coupled acetylcholine receptor signaling pathway	BP	1
GO:0070166	0.0850199	0.987978	2	17	enamel mineralization	BP	1
GO:0060026	0.0850777	0.988112	2	15	convergent extension	BP	1
GO:1904948	0.0852356	0.98793	2	17	midbrain dopaminergic neuron differentiation	BP	1
GO:2000146	0.085349	0.95439	12	261	negative regulation of cell motility	BP	1
GO:0030212	0.0855809	0.980253	3	36	hyaluronan metabolic process	BP	1
GO:2000047	0.0856417	0.987909	2	16	regulation of cell-cell adhesion mediated by cadherin	BP	1
GO:0021700	0.0856486	0.954208	12	259	developmental maturation	BP	1
GO:0001889	0.0856756	0.963597	7	133	liver development	BP	1
GO:0060306	0.0860407	0.980227	3	32	regulation of membrane repolarization	BP	1
GO:2000576	0.0863562	0.997104	1	4	positive regulation of microtubule motor activity	BP	1
GO:0046834	0.0863665	0.963287	7	124	lipid phosphorylation	BP	1
GO:0098968	0.0863731	0.998054	1	2	neurotransmitter receptor transport postsynaptic membrane to endosome	BP	1
GO:0021549	0.0864395	0.966231	6	96	cerebellum development	BP	1
GO:1902689	0.0865975	0.998043	1	2	negative regulation of NAD metabolic process	BP	1
GO:1904024	0.0865975	0.998043	1	2	negative regulation of glucose catabolic process to lactate via pyruvate	BP	1
GO:0061384	0.0866658	0.980023	3	32	heart trabecula morphogenesis	BP	1
GO:0035898	0.0868146	0.997391	1	3	parathyroid hormone secretion	BP	1
GO:0072111	0.0869867	0.987419	2	19	cell proliferation involved in kidney development	BP	1
GO:0050801	0.0870738	0.941256	28	746	ion homeostasis	BP	1
GO:0050794	0.0871214	0.927047	291	9905	regulation of cellular process	BP	1
GO:0030214	0.0872244	0.987555	2	16	hyaluronan catabolic process	BP	1
GO:0016108	0.0873927	0.997355	1	3	tetraterpenoid metabolic process	BP	1
GO:0016116	0.0873927	0.997355	1	3	carotenoid metabolic process	BP	1
GO:0060313	0.0873941	0.997355	1	3	negative regulation of blood vessel remodeling	BP	1
GO:1901608	0.0874092	0.997354	1	3	regulation of vesicle transport along microtubule	BP	1
GO:0045746	0.0879428	0.979448	3	37	negative regulation of Notch signaling pathway	BP	1
GO:0010518	0.0882273	0.973495	4	57	positive regulation of phospholipase activity	BP	1
GO:0055005	0.0882307	0.997303	1	3	ventricular cardiac myofibril assembly	BP	1
GO:0060113	0.0883348	0.973524	4	53	inner ear receptor cell differentiation	BP	1
GO:1902259	0.0883368	0.987111	2	19	regulation of delayed rectifier potassium channel activity	BP	1
GO:0007616	0.0883409	0.979473	3	32	long-term memory	BP	1
GO:0099152	0.0886025	0.99728	1	3	regulation of neurotransmitter receptor transport, endosome to postsynaptic membrane	BP	1
GO:1905749	0.0886025	0.99728	1	3	regulation of endosome to plasma membrane protein transport	BP	1
GO:0003013	0.0886499	0.945205	19	465	circulatory system process	BP	1
GO:0006651	0.0886768	0.996943	1	4	diacylglycerol biosynthetic process	BP	1
GO:0050925	0.0894278	0.99791	1	2	negative regulation of negative chemotaxis	BP	1
GO:0071380	0.0895452	0.98703	2	16	cellular response to prostaglandin E stimulus	BP	1
GO:2001258	0.0895761	0.978763	3	43	negative regulation of cation channel activity	BP	1
GO:0014043	0.0896545	0.997214	1	3	negative regulation of neuron maturation	BP	1
GO:0060079	0.0897186	0.964568	6	101	excitatory postsynaptic potential	BP	1
GO:1905863	0.0901493	0.997876	1	2	invadopodium organization	BP	1
GO:0050810	0.0906417	0.967798	5	83	regulation of steroid biosynthetic process	BP	1
GO:0090310	0.0907154	0.997848	1	2	negative regulation of methylation-dependent chromatin silencing	BP	1
GO:1903020	0.0907288	0.986504	2	20	positive regulation of glycoprotein metabolic process	BP	1
GO:0072039	0.0907343	0.997145	1	3	regulation of mesenchymal cell apoptotic process involved in nephron morphogenesis	BP	1
GO:0072040	0.0907343	0.997145	1	3	negative regulation of mesenchymal cell apoptotic process involved in nephron morphogenesis	BP	1
GO:1901145	0.0907343	0.997145	1	3	mesenchymal cell apoptotic process involved in nephron morphogenesis	BP	1
GO:1904673	0.0907343	0.997145	1	3	negative regulation of somatic stem cell population maintenance	BP	1
GO:1903797	0.0909669	0.99713	1	3	positive regulation of inorganic anion transmembrane transport	BP	1
GO:1902960	0.0913005	0.99782	1	2	negative regulation of aspartic-type endopeptidase activity involved in amyloid precursor protein catabolic process	BP	1
GO:1905246	0.0913005	0.99782	1	2	negative regulation of aspartic-type peptidase activity	BP	1
GO:0045578	0.091439	0.996745	1	4	negative regulation of B cell differentiation	BP	1
GO:0006067	0.0918204	0.986199	2	21	ethanol metabolic process	BP	1
GO:0097094	0.092188	0.986277	2	18	craniofacial suture morphogenesis	BP	1
GO:0007623	0.0922754	0.955224	9	186	circadian rhythm	BP	1
GO:0061317	0.0924278	0.996673	1	4	canonical Wnt signaling pathway involved in cardiac muscle cell fate commitment	BP	1
GO:0060665	0.0924433	0.996672	1	4	regulation of branching involved in salivary gland morphogenesis by mesenchymal-epithelial signaling	BP	1
GO:0060160	0.0926299	0.997022	1	3	negative regulation of dopamine receptor signaling pathway	BP	1
GO:0023019	0.0926741	0.986046	2	20	signal transduction involved in regulation of gene expression	BP	1
GO:0050435	0.0928505	0.977831	3	36	amyloid-beta metabolic process	BP	1
GO:0065009	0.0929715	0.925279	94	3010	regulation of molecular function	BP	1
GO:0099170	0.093043	0.986145	2	17	postsynaptic modulation of chemical synaptic transmission	BP	1
GO:1902962	0.0930934	0.997731	1	2	regulation of metalloendopeptidase activity involved in amyloid precursor protein catabolic process	BP	1
GO:1902963	0.0930934	0.997731	1	2	negative regulation of metalloendopeptidase activity involved in amyloid precursor protein catabolic process	BP	1
GO:0061357	0.0931774	0.996985	1	3	positive regulation of Wnt protein secretion	BP	1
GO:0007431	0.0931898	0.977686	3	37	salivary gland development	BP	1
GO:0003198	0.0937967	0.986047	2	16	epithelial to mesenchymal transition involved in endocardial cushion formation	BP	1
GO:1905664	0.0938417	0.996568	1	4	regulation of calcium ion import across plasma membrane	BP	1
GO:0051195	0.0940788	0.985661	2	21	negative regulation of cofactor metabolic process	BP	1
GO:0008277	0.0943511	0.958957	7	140	regulation of G protein-coupled receptor signaling pathway	BP	1
GO:0060341	0.0945758	0.93399	32	856	regulation of cellular localization	BP	1
GO:0060084	0.0946491	0.996887	1	3	synaptic transmission involved in micturition	BP	1
GO:0060364	0.0947446	0.996501	1	4	frontal suture morphogenesis	BP	1
GO:0072503	0.0948356	0.941672	18	456	cellular divalent inorganic cation homeostasis	BP	1
GO:1901668	0.0948459	0.996493	1	4	regulation of superoxide dismutase activity	BP	1
GO:1902996	0.0948734	0.997641	1	2	regulation of neurofibrillary tangle assembly	BP	1
GO:0050995	0.095029	0.985484	2	20	negative regulation of lipid catabolic process	BP	1
GO:0038018	0.0952157	0.996849	1	3	Wnt receptor catabolic process	BP	1
GO:1900736	0.0952238	0.996235	1	5	regulation of phospholipase C-activating G protein-coupled receptor signaling pathway	BP	1
GO:0060191	0.0952277	0.965605	5	90	regulation of lipase activity	BP	1
GO:1901019	0.0960177	0.965296	5	84	regulation of calcium ion transmembrane transporter activity	BP	1
GO:2000977	0.0961843	0.996391	1	4	regulation of forebrain neuron differentiation	BP	1
GO:0060838	0.0965978	0.996755	1	3	lymphatic endothelial cell fate commitment	BP	1
GO:0061008	0.0967116	0.957708	7	136	hepaticobiliary system development	BP	1
GO:0046676	0.0967589	0.976431	3	38	negative regulation of insulin secretion	BP	1
GO:0043066	0.0970601	0.932861	30	863	negative regulation of apoptotic process	BP	1
GO:0072659	0.0971575	0.948523	11	239	protein localization to plasma membrane	BP	1
GO:0045740	0.0971916	0.976311	3	37	positive regulation of DNA replication	BP	1
GO:0002537	0.0972171	0.99752	1	2	nitric oxide production involved in inflammatory response	BP	1
GO:0048791	0.0973038	0.985215	2	16	calcium ion-regulated exocytosis of neurotransmitter	BP	1
GO:0097647	0.0973221	0.995904	1	6	amylin receptor signaling pathway	BP	1
GO:0060214	0.0974179	0.996296	1	4	endocardium formation	BP	1
GO:0072076	0.097588	0.996686	1	3	nephrogenic mesenchyme development	BP	1
GO:0048371	0.0976487	0.996682	1	3	lateral mesodermal cell differentiation	BP	1
GO:0048696	0.0978356	0.996669	1	3	regulation of collateral sprouting in absence of injury	BP	1
GO:0046330	0.0981136	0.956949	7	136	positive regulation of JNK cascade	BP	1
GO:1901003	0.0981428	0.996648	1	3	negative regulation of fermentation	BP	1
GO:0014034	0.0984248	0.996217	1	4	neural crest cell fate commitment	BP	1
GO:2000651	0.0984303	0.984944	2	16	positive regulation of sodium ion transmembrane transporter activity	BP	1
GO:0048608	0.0984524	0.940081	17	410	reproductive structure development	BP	1
GO:0061113	0.0986102	0.996203	1	4	pancreas morphogenesis	BP	1
GO:0014014	0.0987163	0.97575	3	38	negative regulation of gliogenesis	BP	1
GO:0022412	0.0991375	0.944158	13	317	cellular process involved in reproduction in multicellular organism	BP	1
GO:0009218	0.0993416	0.984239	2	24	pyrimidine ribonucleotide metabolic process	BP	1
GO:0021847	0.0994303	0.996557	1	3	ventricular zone neuroblast division	BP	1
GO:0060025	0.1002	0.996502	1	3	regulation of synaptic activity	BP	1
GO:0006726	0.100302	0.996068	1	4	eye pigment biosynthetic process	BP	1
GO:0042441	0.100302	0.996068	1	4	eye pigment metabolic process	BP	1
GO:0043324	0.100302	0.996068	1	4	pigment metabolic process involved in developmental pigmentation	BP	1
GO:0043474	0.100302	0.996068	1	4	pigment metabolic process involved in pigmentation	BP	1
GO:0021997	0.100394	0.997351	1	2	neural plate axis specification	BP	1
GO:0060168	0.100688	0.996467	1	3	positive regulation of adenosine receptor signaling pathway	BP	1
GO:0051790	0.100694	0.996037	1	4	short-chain fatty acid biosynthetic process	BP	1
GO:1904395	0.100766	0.996462	1	3	positive regulation of skeletal muscle acetylcholine-gated channel clustering	BP	1
GO:0043046	0.101098	0.984058	2	19	DNA methylation involved in gamete generation	BP	1
GO:0007181	0.101107	0.996437	1	3	transforming growth factor beta receptor complex assembly	BP	1
GO:0090276	0.101118	0.950001	9	191	regulation of peptide hormone secretion	BP	1
GO:0003219	0.101172	0.996432	1	3	cardiac right ventricle formation	BP	1
GO:0060935	0.101183	0.996432	1	3	cardiac fibroblast cell differentiation	BP	1
GO:0060936	0.101183	0.996432	1	3	cardiac fibroblast cell development	BP	1
GO:0060938	0.101183	0.996432	1	3	epicardium-derived cardiac fibroblast cell differentiation	BP	1
GO:0060939	0.101183	0.996432	1	3	epicardium-derived cardiac fibroblast cell development	BP	1
GO:0099558	0.101302	0.984463	2	14	maintenance of synapse structure	BP	1
GO:0043586	0.101376	0.983925	2	20	tongue development	BP	1
GO:0002076	0.101473	0.983964	2	19	osteoblast development	BP	1
GO:0006885	0.101514	0.962738	5	81	regulation of pH	BP	1
GO:0042359	0.101614	0.983866	2	20	vitamin D metabolic process	BP	1
GO:0038162	0.10204	0.995928	1	4	erythropoietin-mediated signaling pathway	BP	1
GO:0060323	0.102067	0.974601	3	37	head morphogenesis	BP	1
GO:1900138	0.102272	0.995909	1	4	negative regulation of phospholipase A2 activity	BP	1
GO:0042321	0.102339	0.995638	1	5	negative regulation of circadian sleep/wake cycle, sleep	BP	1
GO:1990911	0.102351	0.995902	1	4	response to psychosocial stress	BP	1
GO:0022414	0.102385	0.924139	44	1321	reproductive process	BP	1
GO:0072091	0.10254	0.967528	4	59	regulation of stem cell proliferation	BP	1
GO:0032811	0.102695	0.995607	1	5	negative regulation of epinephrine secretion	BP	1
GO:1902954	0.102766	0.99722	1	2	regulation of early endosome to recycling endosome transport	BP	1
GO:0033563	0.102907	0.996306	1	3	dorsal/ventral axon guidance	BP	1
GO:0061458	0.102932	0.936962	17	413	reproductive system development	BP	1
GO:0046666	0.103034	0.995846	1	4	retinal cell programmed cell death	BP	1
GO:0032474	0.103034	0.996297	1	3	otolith morphogenesis	BP	1
GO:0003007	0.103061	0.943201	12	243	heart morphogenesis	BP	1
GO:0008053	0.103061	0.98339	2	22	mitochondrial fusion	BP	1
GO:1904031	0.103223	0.983349	2	22	positive regulation of cyclin-dependent protein kinase activity	BP	1
GO:0048232	0.10325	0.935733	18	488	male gamete generation	BP	1
GO:0007350	0.103711	0.983402	2	19	blastoderm segmentation	BP	1
GO:1901017	0.103935	0.983345	2	19	negative regulation of potassium ion transmembrane transporter activity	BP	1
GO:0016103	0.104062	0.995761	1	4	diterpenoid catabolic process	BP	1
GO:0034653	0.104062	0.995761	1	4	retinoic acid catabolic process	BP	1
GO:0036091	0.104136	0.99548	1	5	positive regulation of transcription from RNA polymerase II promoter in response to oxidative stress	BP	1
GO:0000003	0.104208	0.922673	44	1324	reproduction	BP	1
GO:0101023	0.10436	0.983311	2	18	vascular endothelial cell proliferation	BP	1
GO:1905562	0.10436	0.983311	2	18	regulation of vascular endothelial cell proliferation	BP	1
GO:0086019	0.104395	0.974064	3	30	cell-cell signaling involved in cardiac conduction	BP	1
GO:0070175	0.105011	0.995681	1	4	positive regulation of enamel mineralization	BP	1
GO:0032386	0.105079	0.935456	17	417	regulation of intracellular transport	BP	1
GO:0043405	0.105134	0.938871	14	327	regulation of MAP kinase activity	BP	1
GO:0072513	0.105218	0.995664	1	4	positive regulation of secondary heart field cardioblast proliferation	BP	1
GO:0045685	0.105231	0.96632	4	62	regulation of glial cell differentiation	BP	1
GO:1902473	0.105637	0.982845	2	20	regulation of protein localization to synapse	BP	1
GO:0010470	0.105687	0.973307	3	37	regulation of gastrulation	BP	1
GO:0086047	0.105715	0.996096	1	3	membrane depolarization during Purkinje myocyte cell action potential	BP	1
GO:1905477	0.10587	0.956201	6	117	positive regulation of protein localization to membrane	BP	1
GO:0043490	0.105956	0.995601	1	4	malate-aspartate shuttle	BP	1
GO:0060300	0.106264	0.995575	1	4	regulation of cytokine activity	BP	1
GO:0017000	0.106273	0.982749	2	19	antibiotic biosynthetic process	BP	1
GO:0098971	0.106298	0.996052	1	3	anterograde dendritic transport of neurotransmitter receptor complex	BP	1
GO:0031632	0.106342	0.996049	1	3	positive regulation of synaptic vesicle fusion to presynaptic active zone membrane	BP	1
GO:0099502	0.106342	0.996049	1	3	calcium-dependent activation of synaptic vesicle fusion	BP	1
GO:0010907	0.106363	0.973063	3	37	positive regulation of glucose metabolic process	BP	1
GO:0099552	0.106381	0.996046	1	3	trans-synaptic signaling by lipid, modulating synaptic transmission	BP	1
GO:0099553	0.106381	0.996046	1	3	trans-synaptic signaling by endocannabinoid, modulating synaptic transmission	BP	1
GO:0090176	0.106438	0.996041	1	3	microtubule cytoskeleton organization involved in establishment of planar polarity	BP	1
GO:0001580	0.106513	0.982076	2	35	detection of chemical stimulus involved in sensory perception of bitter taste	BP	1
GO:0014045	0.106537	0.995552	1	4	establishment of endothelial blood-brain barrier	BP	1
GO:0022009	0.106537	0.995552	1	4	central nervous system vasculogenesis	BP	1
GO:0034035	0.106718	0.982399	2	23	purine ribonucleoside bisphosphate metabolic process	BP	1
GO:0050427	0.106718	0.982399	2	23	3'-phosphoadenosine 5'-phosphosulfate metabolic process	BP	1
GO:0097155	0.106863	0.996009	1	3	fasciculation of sensory neuron axon	BP	1
GO:0006083	0.10708	0.995992	1	3	acetate metabolic process	BP	1
GO:0014065	0.107094	0.952066	7	129	phosphatidylinositol 3-kinase signaling	BP	1
GO:2001236	0.107252	0.951858	7	148	regulation of extrinsic apoptotic signaling pathway	BP	1
GO:0050905	0.107294	0.955576	6	103	neuromuscular process	BP	1
GO:0051835	0.107351	0.995482	1	4	positive regulation of synapse structural plasticity	BP	1
GO:0006772	0.107401	0.995478	1	4	thiamine metabolic process	BP	1
GO:0030910	0.10759	0.995953	1	3	olfactory placode formation	BP	1
GO:0071698	0.10759	0.995953	1	3	olfactory placode development	BP	1
GO:0071699	0.10759	0.995953	1	3	olfactory placode morphogenesis	BP	1
GO:0051799	0.107603	0.99546	1	4	negative regulation of hair follicle development	BP	1
GO:0003206	0.107692	0.951781	7	123	cardiac chamber morphogenesis	BP	1
GO:0051590	0.108013	0.972398	3	39	positive regulation of neurotransmitter transport	BP	1
GO:1905331	0.108172	0.982336	2	18	negative regulation of morphogenesis of an epithelium	BP	1
GO:0015701	0.108223	0.972207	3	43	bicarbonate transport	BP	1
GO:0019659	0.108408	0.995889	1	3	glucose catabolic process to lactate	BP	1
GO:0019660	0.108408	0.995889	1	3	glycolytic fermentation	BP	1
GO:0019661	0.108408	0.995889	1	3	glucose catabolic process to lactate via pyruvate	BP	1
GO:0019666	0.108408	0.995889	1	3	nitrogenous compound fermentation	BP	1
GO:1904023	0.108408	0.995889	1	3	regulation of glucose catabolic process to lactate via pyruvate	BP	1
GO:0071625	0.108433	0.982269	2	18	vocalization behavior	BP	1
GO:0001841	0.109173	0.954579	6	104	neural tube formation	BP	1
GO:0097106	0.109265	0.972215	3	32	postsynaptic density organization	BP	1
GO:0070640	0.10962	0.995284	1	4	vitamin D3 metabolic process	BP	1
GO:0019953	0.109923	0.925059	26	748	sexual reproduction	BP	1
GO:0090325	0.110211	0.995232	1	4	regulation of locomotion involved in locomotory behavior	BP	1
GO:0060298	0.110314	0.99574	1	3	positive regulation of sarcomere organization	BP	1
GO:0061355	0.110796	0.99518	1	4	Wnt protein secretion	BP	1
GO:0061356	0.110796	0.99518	1	4	regulation of Wnt protein secretion	BP	1
GO:0048339	0.110915	0.981712	2	17	paraxial mesoderm development	BP	1
GO:0021513	0.110949	0.981336	2	22	spinal cord dorsal/ventral patterning	BP	1
GO:1902564	0.111104	0.995152	1	4	negative regulation of neutrophil activation	BP	1
GO:0032355	0.111189	0.953354	6	123	response to estradiol	BP	1
GO:0042490	0.111369	0.963724	4	58	mechanoreceptor differentiation	BP	1
GO:0097646	0.11163	0.994429	1	7	calcitonin family receptor signaling pathway	BP	1
GO:0072131	0.111977	0.995074	1	4	kidney mesenchyme morphogenesis	BP	1
GO:0072133	0.111977	0.995074	1	4	metanephric mesenchyme morphogenesis	BP	1
GO:0001764	0.112246	0.946113	8	143	neuron migration	BP	1
GO:0042637	0.112301	0.995045	1	4	catagen	BP	1
GO:0051794	0.112301	0.995045	1	4	regulation of timing of catagen	BP	1
GO:0048369	0.112409	0.995035	1	4	lateral mesoderm morphogenesis	BP	1
GO:0048370	0.112409	0.995035	1	4	lateral mesoderm formation	BP	1
GO:0032413	0.112564	0.963031	4	67	negative regulation of ion transmembrane transporter activity	BP	1
GO:0099509	0.112678	0.981249	2	17	regulation of presynaptic cytosolic calcium ion concentration	BP	1
GO:0043491	0.112695	0.940671	10	225	protein kinase B signaling	BP	1
GO:0062028	0.113012	0.995523	1	3	regulation of stress granule assembly	BP	1
GO:0006663	0.113066	0.994975	1	4	platelet activating factor biosynthetic process	BP	1
GO:0060117	0.11317	0.980943	2	19	auditory receptor cell development	BP	1
GO:1903463	0.113257	0.994958	1	4	regulation of mitotic cell cycle DNA replication	BP	1
GO:0051147	0.113304	0.948497	7	143	regulation of muscle cell differentiation	BP	1
GO:0043069	0.113381	0.92031	30	877	negative regulation of programmed cell death	BP	1
GO:0098883	0.113498	0.994609	1	5	synapse pruning	BP	1
GO:0061364	0.113908	0.99545	1	3	apoptotic process involved in luteolysis	BP	1
GO:1904956	0.114516	0.994509	1	5	regulation of midbrain dopaminergic neuron differentiation	BP	1
GO:0098904	0.11472	0.995383	1	3	regulation of AV node cell action potential	BP	1
GO:0009110	0.114762	0.980254	2	23	vitamin biosynthetic process	BP	1
GO:0035313	0.114864	0.980776	2	16	wound healing, spreading of epidermal cells	BP	1
GO:0060193	0.114964	0.961963	4	67	positive regulation of lipase activity	BP	1
GO:0021516	0.115041	0.980296	2	21	dorsal spinal cord development	BP	1
GO:0060414	0.115051	0.995355	1	3	aorta smooth muscle tissue morphogenesis	BP	1
GO:0055082	0.115595	0.920193	27	737	cellular chemical homeostasis	BP	1
GO:0048820	0.115871	0.980399	2	17	hair follicle maturation	BP	1
GO:0030073	0.116296	0.940805	9	195	insulin secretion	BP	1
GO:0007158	0.116306	0.980391	2	16	neuron cell-cell adhesion	BP	1
GO:0031646	0.116396	0.961517	4	57	positive regulation of neurological system process	BP	1
GO:0051592	0.116489	0.946719	7	139	response to calcium ion	BP	1
GO:0015684	0.116525	0.994654	1	4	ferrous iron transport	BP	1
GO:1903874	0.116525	0.994654	1	4	ferrous iron transmembrane transport	BP	1
GO:0060445	0.116987	0.979701	2	22	branching involved in salivary gland morphogenesis	BP	1
GO:0034308	0.117137	0.960883	4	74	primary alcohol metabolic process	BP	1
GO:0043163	0.117276	0.995169	1	3	cell envelope organization	BP	1
GO:0045229	0.117276	0.995169	1	3	external encapsulating structure organization	BP	1
GO:0015949	0.117318	0.979404	2	26	nucleobase-containing small molecule interconversion	BP	1
GO:0006582	0.117512	0.979692	2	20	melanin metabolic process	BP	1
GO:0060167	0.117547	0.994558	1	4	regulation of adenosine receptor signaling pathway	BP	1
GO:0086048	0.117667	0.995136	1	3	membrane depolarization during bundle of His cell action potential	BP	1
GO:1903429	0.117901	0.979514	2	21	regulation of cell maturation	BP	1
GO:0097503	0.117995	0.979488	2	21	sialylation	BP	1
GO:0060605	0.118184	0.994142	1	5	tube lumen cavitation	BP	1
GO:0060662	0.118184	0.994142	1	5	salivary gland cavitation	BP	1
GO:0032345	0.118244	0.994491	1	4	negative regulation of aldosterone metabolic process	BP	1
GO:0032348	0.118244	0.994491	1	4	negative regulation of aldosterone biosynthetic process	BP	1
GO:2000065	0.118244	0.994491	1	4	negative regulation of cortisol biosynthetic process	BP	1
GO:0008015	0.11849	0.924888	18	457	blood circulation	BP	1
GO:0098657	0.118738	0.916691	29	781	import into cell	BP	1
GO:0046660	0.118857	0.949315	6	114	female sex differentiation	BP	1
GO:0048522	0.119093	0.89973	153	4973	positive regulation of cellular process	BP	1
GO:0035735	0.119254	0.968164	3	40	intraciliary transport involved in cilium assembly	BP	1
GO:0061316	0.119511	0.994007	1	5	canonical Wnt signaling pathway involved in heart development	BP	1
GO:0071577	0.119565	0.979053	2	21	zinc ion transmembrane transport	BP	1
GO:0006113	0.119679	0.994353	1	4	fermentation	BP	1
GO:0043465	0.119679	0.994353	1	4	regulation of fermentation	BP	1
GO:0018958	0.120001	0.953515	5	94	phenol-containing compound metabolic process	BP	1
GO:0061061	0.120387	0.919162	23	589	muscle structure development	BP	1
GO:0048599	0.120717	0.967507	3	43	oocyte development	BP	1
GO:1901529	0.120839	0.99424	1	4	positive regulation of anion channel activity	BP	1
GO:0032847	0.120938	0.99423	1	4	regulation of cellular pH reduction	BP	1
GO:0060912	0.121103	0.994839	1	3	cardiac cell fate specification	BP	1
GO:0031629	0.121338	0.978429	2	23	synaptic vesicle fusion to presynaptic active zone membrane	BP	1
GO:0099500	0.121338	0.978429	2	23	vesicle fusion to plasma membrane	BP	1
GO:0003407	0.121344	0.959241	4	59	neural retina development	BP	1
GO:0051344	0.121361	0.993815	1	5	negative regulation of cyclic-nucleotide phosphodiesterase activity	BP	1
GO:0030336	0.121383	0.933003	11	248	negative regulation of cell migration	BP	1
GO:1901723	0.121811	0.993768	1	5	negative regulation of cell proliferation involved in kidney development	BP	1
GO:1902688	0.12183	0.994143	1	4	regulation of NAD metabolic process	BP	1
GO:1902338	0.121835	0.994142	1	4	negative regulation of apoptotic process involved in morphogenesis	BP	1
GO:1904746	0.121835	0.994142	1	4	negative regulation of apoptotic process involved in development	BP	1
GO:0043506	0.12227	0.952465	5	86	regulation of JUN kinase activity	BP	1
GO:0050994	0.122516	0.966675	3	48	regulation of lipid catabolic process	BP	1
GO:0050893	0.122699	0.994056	1	4	sensory processing	BP	1
GO:0003253	0.122766	0.993231	1	7	cardiac neural crest cell migration involved in outflow tract morphogenesis	BP	1
GO:0090238	0.122791	0.993664	1	5	positive regulation of arachidonic acid secretion	BP	1
GO:0045668	0.122892	0.966696	3	42	negative regulation of osteoblast differentiation	BP	1
GO:0001932	0.122893	0.907244	45	1334	regulation of protein phosphorylation	BP	1
GO:0099565	0.123067	0.947074	6	109	chemical synaptic transmission, postsynaptic	BP	1
GO:0035021	0.123257	0.994648	1	3	negative regulation of Rac protein signal transduction	BP	1
GO:0097638	0.123339	0.993992	1	4	L-arginine import across plasma membrane	BP	1
GO:0051346	0.123353	0.924896	15	416	negative regulation of hydrolase activity	BP	1
GO:0042747	0.123445	0.993595	1	5	circadian sleep/wake cycle, REM sleep	BP	1
GO:0033135	0.123536	0.946699	6	122	regulation of peptidyl-serine phosphorylation	BP	1
GO:2001025	0.123709	0.977596	2	26	positive regulation of response to drug	BP	1
GO:0001736	0.123925	0.95173	5	79	establishment of planar polarity	BP	1
GO:0007164	0.123925	0.95173	5	79	establishment of tissue polarity	BP	1
GO:0036010	0.124026	0.97796	2	19	protein localization to endosome	BP	1
GO:0022617	0.124084	0.957758	4	71	extracellular matrix disassembly	BP	1
GO:0021756	0.124178	0.977917	2	19	striatum development	BP	1
GO:0070309	0.12418	0.993908	1	4	lens fiber cell morphogenesis	BP	1
GO:0019933	0.124283	0.938773	8	171	cAMP-mediated signaling	BP	1
GO:0007178	0.124291	0.925814	14	315	transmembrane receptor protein serine/threonine kinase signaling pathway	BP	1
GO:0046134	0.12465	0.977236	2	28	pyrimidine nucleoside biosynthetic process	BP	1
GO:0035315	0.124818	0.96605	3	39	hair cell differentiation	BP	1
GO:0003365	0.124865	0.994503	1	3	establishment of cell polarity involved in ameboidal cell migration	BP	1
GO:1902841	0.124981	0.993827	1	4	regulation of netrin-activated signaling pathway	BP	1
GO:1902842	0.124981	0.993827	1	4	negative regulation of netrin-activated signaling pathway	BP	1
GO:0048259	0.125786	0.95062	5	90	regulation of receptor-mediated endocytosis	BP	1
GO:1900120	0.126052	0.977147	2	22	regulation of receptor binding	BP	1
GO:0010610	0.126068	0.994393	1	3	regulation of mRNA stability involved in response to stress	BP	1
GO:0099563	0.12609	0.977136	2	22	modification of synaptic structure	BP	1
GO:1901858	0.126228	0.993294	1	5	regulation of mitochondrial DNA metabolic process	BP	1
GO:1904393	0.126356	0.993686	1	4	regulation of skeletal muscle acetylcholine-gated channel clustering	BP	1
GO:0033015	0.126972	0.992602	1	8	tetrapyrrole catabolic process	BP	1
GO:0048870	0.126975	0.902337	51	1476	cell motility	BP	1
GO:0051674	0.126975	0.902337	51	1476	localization of cell	BP	1
GO:0086017	0.12707	0.993612	1	4	Purkinje myocyte action potential	BP	1
GO:0090403	0.127113	0.993608	1	4	oxidative stress-induced premature senescence	BP	1
GO:1904672	0.127183	0.99319	1	5	regulation of somatic stem cell population maintenance	BP	1
GO:2000382	0.127187	0.993189	1	5	positive regulation of mesoderm development	BP	1
GO:0021747	0.127473	0.994263	1	3	cochlear nucleus development	BP	1
GO:0097191	0.127498	0.933755	9	216	extrinsic apoptotic signaling pathway	BP	1
GO:0072507	0.127639	0.91822	18	475	divalent inorganic cation homeostasis	BP	1
GO:0060684	0.127683	0.992859	1	6	epithelial-mesenchymal cell signaling	BP	1
GO:1903530	0.127902	0.912676	24	678	regulation of secretion by cell	BP	1
GO:0095500	0.128122	0.976363	2	25	acetylcholine receptor signaling pathway	BP	1
GO:1903831	0.128122	0.976363	2	25	signal transduction involved in cellular response to ammonium ion	BP	1
GO:1905144	0.128122	0.976363	2	25	response to acetylcholine	BP	1
GO:1905145	0.128122	0.976363	2	25	cellular response to acetylcholine	BP	1
GO:0014060	0.128134	0.99261	1	7	regulation of epinephrine secretion	BP	1
GO:0048242	0.128134	0.99261	1	7	epinephrine secretion	BP	1
GO:1903613	0.128148	0.993083	1	5	regulation of protein tyrosine phosphatase activity	BP	1
GO:0097306	0.128264	0.949511	5	79	cellular response to alcohol	BP	1
GO:0002089	0.128295	0.97684	2	18	lens morphogenesis in camera-type eye	BP	1
GO:0050871	0.128792	0.95554	4	73	positive regulation of B cell activation	BP	1
GO:0072038	0.128858	0.993004	1	5	mesenchymal stem cell maintenance involved in nephron morphogenesis	BP	1
GO:0090278	0.128895	0.964241	3	45	negative regulation of peptide hormone secretion	BP	1
GO:0030500	0.129077	0.955528	4	66	regulation of bone mineralization	BP	1
GO:0003137	0.129188	0.993391	1	4	Notch signaling pathway involved in heart induction	BP	1
GO:0035480	0.129188	0.993391	1	4	regulation of Notch signaling pathway involved in heart induction	BP	1
GO:0035481	0.129188	0.993391	1	4	positive regulation of Notch signaling pathway involved in heart induction	BP	1
GO:0099084	0.129297	0.964465	3	35	postsynaptic specialization organization	BP	1
GO:0030003	0.129345	0.91315	22	597	cellular cation homeostasis	BP	1
GO:0017145	0.129601	0.964166	3	39	stem cell division	BP	1
GO:0034699	0.129716	0.993336	1	4	response to luteinizing hormone	BP	1
GO:0050909	0.130025	0.96344	3	61	sensory perception of taste	BP	1
GO:0003254	0.130039	0.963916	3	41	regulation of membrane depolarization	BP	1
GO:0042488	0.130066	0.992868	1	5	positive regulation of odontogenesis of dentin-containing tooth	BP	1
GO:0007601	0.130171	0.932156	9	196	visual perception	BP	1
GO:1901896	0.130503	0.993252	1	4	positive regulation of calcium-transporting ATPase activity	BP	1
GO:0014834	0.130524	0.992817	1	5	skeletal muscle satellite cell maintenance involved in skeletal muscle regeneration	BP	1
GO:0098869	0.130535	0.954493	4	91	cellular oxidant detoxification	BP	1
GO:1902961	0.130627	0.992517	1	6	positive regulation of aspartic-type endopeptidase activity involved in amyloid precursor protein catabolic process	BP	1
GO:1905247	0.130627	0.992517	1	6	positive regulation of aspartic-type peptidase activity	BP	1
GO:0051336	0.131382	0.90153	41	1216	regulation of hydrolase activity	BP	1
GO:1904667	0.131452	0.991935	1	9	negative regulation of ubiquitin protein ligase activity	BP	1
GO:1904798	0.131703	0.992389	1	6	positive regulation of core promoter binding	BP	1
GO:0001963	0.131834	0.975115	2	28	synaptic transmission, dopaminergic	BP	1
GO:0090630	0.131966	0.947499	5	85	activation of GTPase activity	BP	1
GO:0010730	0.132513	0.992589	1	5	negative regulation of hydrogen peroxide biosynthetic process	BP	1
GO:1901992	0.132878	0.953632	4	72	positive regulation of mitotic cell cycle phase transition	BP	1
GO:0032776	0.133015	0.992982	1	4	DNA methylation on cytosine	BP	1
GO:0090116	0.133015	0.992982	1	4	C-5 methylation of cytosine	BP	1
GO:0070487	0.133079	0.992524	1	5	monocyte aggregation	BP	1
GO:0042640	0.133121	0.992519	1	5	anagen	BP	1
GO:0051884	0.133121	0.992519	1	5	regulation of timing of anagen	BP	1
GO:0036018	0.133122	0.992006	1	7	cellular response to erythropoietin	BP	1
GO:0060972	0.133138	0.975145	2	21	left/right pattern formation	BP	1
GO:0045860	0.133147	0.913103	19	500	positive regulation of protein kinase activity	BP	1
GO:0010700	0.133416	0.99197	1	7	negative regulation of norepinephrine secretion	BP	1
GO:0099562	0.133418	0.992938	1	4	maintenance of postsynaptic density structure	BP	1
GO:1905097	0.133492	0.991961	1	7	regulation of guanyl-nucleotide exchange factor activity	BP	1
GO:0098943	0.133759	0.992143	1	6	neurotransmitter receptor transport, postsynaptic endosome to lysosome	BP	1
GO:0043406	0.134332	0.924415	11	255	positive regulation of MAP kinase activity	BP	1
GO:0016115	0.134389	0.992067	1	6	terpenoid catabolic process	BP	1
GO:0002326	0.13443	0.992827	1	4	B cell lineage commitment	BP	1
GO:0031100	0.134715	0.952694	4	76	animal organ regeneration	BP	1
GO:0015696	0.134735	0.945813	5	104	ammonium transport	BP	1
GO:0040014	0.13493	0.952748	4	67	regulation of multicellular organism growth	BP	1
GO:0042636	0.135261	0.992269	1	5	negative regulation of hair cycle	BP	1
GO:0098912	0.135873	0.993456	1	3	membrane depolarization during atrial cardiac muscle cell action potential	BP	1
GO:1902988	0.136173	0.993426	1	3	neurofibrillary tangle assembly	BP	1
GO:0006541	0.136227	0.973999	2	24	glutamine metabolic process	BP	1
GO:0019740	0.13632	0.992144	1	5	nitrogen utilization	BP	1
GO:0060179	0.136338	0.992142	1	5	male mating behavior	BP	1
GO:0051582	0.13655	0.991802	1	6	positive regulation of neurotransmitter uptake	BP	1
GO:0048268	0.136551	0.974308	2	19	clathrin coat assembly	BP	1
GO:0046474	0.136731	0.925173	10	239	glycerophospholipid biosynthetic process	BP	1
GO:0061743	0.13728	0.99203	1	5	motor learning	BP	1
GO:0071305	0.137385	0.973957	2	20	cellular response to vitamin D	BP	1
GO:0008347	0.137398	0.960769	3	46	glial cell migration	BP	1
GO:0042138	0.137539	0.991999	1	5	meiotic DNA double-strand break formation	BP	1
GO:0001701	0.137585	0.918189	13	305	in utero embryonic development	BP	1
GO:0019541	0.137643	0.991986	1	5	propionate metabolic process	BP	1
GO:0098920	0.137658	0.991985	1	5	retrograde trans-synaptic signaling by lipid	BP	1
GO:0098921	0.137658	0.991985	1	5	retrograde trans-synaptic signaling by endocannabinoid	BP	1
GO:0060216	0.137708	0.973959	2	19	definitive hemopoiesis	BP	1
GO:0003414	0.1379	0.974012	2	18	chondrocyte morphogenesis involved in endochondral bone morphogenesis	BP	1
GO:0003429	0.1379	0.974012	2	18	growth plate cartilage chondrocyte morphogenesis	BP	1
GO:0090171	0.1379	0.974012	2	18	chondrocyte morphogenesis	BP	1
GO:0061055	0.13798	0.992431	1	4	myotome development	BP	1
GO:0050482	0.138105	0.973305	2	26	arachidonic acid secretion	BP	1
GO:1903963	0.138105	0.973305	2	26	arachidonate transport	BP	1
GO:0071333	0.138208	0.938517	6	122	cellular response to glucose stimulus	BP	1
GO:0045843	0.138355	0.960439	3	44	negative regulation of striated muscle tissue development	BP	1
GO:0045598	0.138626	0.938298	6	120	regulation of fat cell differentiation	BP	1
GO:0048863	0.138707	0.92673	9	195	stem cell differentiation	BP	1
GO:0002088	0.139185	0.950799	4	63	lens development in camera-type eye	BP	1
GO:1903430	0.139568	0.99119	1	7	negative regulation of cell maturation	BP	1
GO:0099533	0.139585	0.992248	1	4	positive regulation of presynaptic cytosolic calcium concentration	BP	1
GO:0099703	0.139585	0.992248	1	4	induction of synaptic vesicle exocytosis by positive regulation of presynaptic cytosolic calcium ion concentration	BP	1
GO:1901078	0.139743	0.991732	1	5	negative regulation of relaxation of muscle	BP	1
GO:0036017	0.139763	0.990988	1	8	response to erythropoietin	BP	1
GO:0090244	0.139857	0.992216	1	4	Wnt signaling pathway involved in somitogenesis	BP	1
GO:0106104	0.140114	0.992187	1	4	regulation of glutamate receptor clustering	BP	1
GO:1904717	0.140114	0.992187	1	4	regulation of AMPA glutamate receptor clustering	BP	1
GO:0030517	0.140287	0.959713	3	42	negative regulation of axon extension	BP	1
GO:0050982	0.140451	0.959726	3	40	detection of mechanical stimulus	BP	1
GO:0098815	0.140461	0.959765	3	39	modulation of excitatory postsynaptic potential	BP	1
GO:0090315	0.1405	0.991306	1	6	negative regulation of protein targeting to membrane	BP	1
GO:0018103	0.140971	0.991246	1	6	protein C-linked glycosylation	BP	1
GO:0018211	0.140971	0.991246	1	6	peptidyl-tryptophan modification	BP	1
GO:0018317	0.140971	0.991246	1	6	protein C-linked glycosylation via tryptophan	BP	1
GO:0018406	0.140971	0.991246	1	6	protein C-linked glycosylation via 2'-alpha-mannosyl-L-tryptophan	BP	1
GO:0006700	0.14102	0.972524	2	24	C21-steroid hormone biosynthetic process	BP	1
GO:0060405	0.141114	0.990987	1	7	regulation of penile erection	BP	1
GO:0060561	0.14117	0.972547	2	23	apoptotic process involved in morphogenesis	BP	1
GO:0090080	0.141416	0.992036	1	4	positive regulation of MAPKKK cascade by fibroblast growth factor receptor signaling pathway	BP	1
GO:1901655	0.141503	0.942397	5	90	cellular response to ketone	BP	1
GO:2001137	0.141598	0.992015	1	4	positive regulation of endocytic recycling	BP	1
GO:2000172	0.141864	0.991471	1	5	regulation of branching morphogenesis of a nerve	BP	1
GO:0042100	0.141971	0.949166	4	78	B cell proliferation	BP	1
GO:0031076	0.14217	0.959152	3	37	embryonic camera-type eye development	BP	1
GO:0043062	0.142269	0.910069	16	387	extracellular structure organization	BP	1
GO:0006228	0.142414	0.990491	1	9	UTP biosynthetic process	BP	1
GO:0009996	0.142457	0.991054	1	6	negative regulation of cell fate specification	BP	1
GO:0097107	0.14255	0.972597	2	18	postsynaptic density assembly	BP	1
GO:0006564	0.142765	0.990769	1	7	L-serine biosynthetic process	BP	1
GO:0032410	0.142857	0.948782	4	75	negative regulation of transporter activity	BP	1
GO:1901628	0.142918	0.99134	1	5	positive regulation of postsynaptic membrane organization	BP	1
GO:0090092	0.143252	0.920966	10	216	regulation of transmembrane receptor protein serine/threonine kinase signaling pathway	BP	1
GO:0051584	0.143383	0.990686	1	7	regulation of dopamine uptake involved in synaptic transmission	BP	1
GO:0051940	0.143383	0.990686	1	7	regulation of catecholamine uptake involved in synaptic transmission	BP	1
GO:0009994	0.143555	0.958148	3	48	oocyte differentiation	BP	1
GO:0051651	0.143908	0.941095	5	91	maintenance of location in cell	BP	1
GO:0001756	0.144119	0.948276	4	69	somitogenesis	BP	1
GO:0007018	0.144307	0.9155	12	271	microtubule-based movement	BP	1
GO:1903306	0.144414	0.971532	2	23	negative regulation of regulated secretory pathway	BP	1
GO:0098937	0.144644	0.991123	1	5	anterograde dendritic transport	BP	1
GO:0007498	0.144656	0.934872	6	118	mesoderm development	BP	1
GO:0045144	0.145029	0.990465	1	7	meiotic sister chromatid segregation	BP	1
GO:0051177	0.145029	0.990465	1	7	meiotic sister chromatid cohesion	BP	1
GO:0061502	0.145132	0.991598	1	4	early endosome to recycling endosome transport	BP	1
GO:0090677	0.145206	0.990695	1	6	reversible differentiation	BP	1
GO:0009448	0.145351	0.991033	1	5	gamma-aminobutyric acid metabolic process	BP	1
GO:1902953	0.145565	0.991546	1	4	positive regulation of ER to Golgi vesicle-mediated transport	BP	1
GO:1901380	0.145611	0.971154	2	23	negative regulation of potassium ion transmembrane transport	BP	1
GO:0071331	0.145813	0.934147	6	124	cellular response to hexose stimulus	BP	1
GO:1990748	0.146061	0.94694	4	95	cellular detoxification	BP	1
GO:0021511	0.146082	0.970931	2	24	spinal cord patterning	BP	1
GO:0031944	0.146424	0.990896	1	5	negative regulation of glucocorticoid metabolic process	BP	1
GO:0031947	0.146424	0.990896	1	5	negative regulation of glucocorticoid biosynthetic process	BP	1
GO:0090032	0.146424	0.990896	1	5	negative regulation of steroid hormone biosynthetic process	BP	1
GO:0048635	0.146474	0.957013	3	45	negative regulation of muscle organ development	BP	1
GO:0007186	0.146495	0.893009	32	1084	G protein-coupled receptor signaling pathway	BP	1
GO:0001661	0.146526	0.990883	1	5	conditioned taste aversion	BP	1
GO:0008045	0.146846	0.970843	2	22	motor neuron axon guidance	BP	1
GO:0046959	0.146925	0.991382	1	4	habituation	BP	1
GO:0006584	0.146925	0.956693	3	49	catecholamine metabolic process	BP	1
GO:0009712	0.146925	0.956693	3	49	catechol-containing compound metabolic process	BP	1
GO:0048241	0.147506	0.98993	1	8	epinephrine transport	BP	1
GO:0061512	0.147523	0.956533	3	46	protein localization to cilium	BP	1
GO:1901522	0.147693	0.970663	2	21	positive regulation of transcription from RNA polymerase II promoter involved in cellular response to chemical stimulus	BP	1
GO:0006552	0.148039	0.990316	1	6	leucine catabolic process	BP	1
GO:1903400	0.148059	0.990684	1	5	L-arginine transmembrane transport	BP	1
GO:1901321	0.148665	0.990605	1	5	positive regulation of heart induction	BP	1
GO:0035948	0.148953	0.990568	1	5	positive regulation of gluconeogenesis by positive regulation of transcription from RNA polymerase II promoter	BP	1
GO:1901862	0.14902	0.955894	3	46	negative regulation of muscle tissue development	BP	1
GO:0044703	0.149395	0.891848	30	912	multi-organism reproductive process	BP	1
GO:0036303	0.149685	0.970241	2	19	lymph vessel morphogenesis	BP	1
GO:1904684	0.149762	0.991034	1	4	negative regulation of metalloendopeptidase activity	BP	1
GO:0006767	0.150273	0.944996	4	83	water-soluble vitamin metabolic process	BP	1
GO:0071326	0.15048	0.931431	6	125	cellular response to monosaccharide stimulus	BP	1
GO:0003422	0.150549	0.969966	2	19	growth plate cartilage morphogenesis	BP	1
GO:0060352	0.150706	0.989679	1	7	cell adhesion molecule production	BP	1
GO:0006873	0.150828	0.896705	22	609	cellular ion homeostasis	BP	1
GO:1902307	0.150988	0.969608	2	21	positive regulation of sodium ion transmembrane transport	BP	1
GO:2000347	0.151406	0.989579	1	7	positive regulation of hepatocyte proliferation	BP	1
GO:0060071	0.151529	0.944757	4	63	Wnt signaling pathway, planar cell polarity pathway	BP	1
GO:0031290	0.151885	0.969422	2	20	retinal ganglion cell axon guidance	BP	1
GO:0042421	0.151888	0.989789	1	6	norepinephrine biosynthetic process	BP	1
GO:0019249	0.151892	0.989788	1	6	lactate biosynthetic process	BP	1
GO:2000050	0.152059	0.969167	2	22	regulation of non-canonical Wnt signaling pathway	BP	1
GO:0048743	0.152099	0.990151	1	5	positive regulation of skeletal muscle fiber development	BP	1
GO:0030317	0.152153	0.94407	4	82	flagellated sperm motility	BP	1
GO:0097722	0.152153	0.94407	4	82	sperm motility	BP	1
GO:0010265	0.152255	0.989738	1	6	SCF complex assembly	BP	1
GO:0071504	0.15246	0.990103	1	5	cellular response to heparin	BP	1
GO:0071500	0.152616	0.989688	1	6	cellular response to nitrosative stress	BP	1
GO:0045606	0.152702	0.968958	2	22	positive regulation of epidermal cell differentiation	BP	1
GO:0001843	0.152913	0.936239	5	89	neural tube closure	BP	1
GO:0060385	0.153265	0.989597	1	6	axonogenesis involved in innervation	BP	1
GO:0032414	0.153289	0.935985	5	92	positive regulation of ion transmembrane transporter activity	BP	1
GO:0009311	0.153463	0.953881	3	49	oligosaccharide metabolic process	BP	1
GO:0045197	0.153637	0.954251	3	38	establishment or maintenance of epithelial cell apical/basal polarity	BP	1
GO:0070173	0.153666	0.98954	1	6	regulation of enamel mineralization	BP	1
GO:0021999	0.15387	0.989913	1	5	neural plate anterior/posterior regionalization	BP	1
GO:0099179	0.154062	0.990492	1	4	regulation of synaptic membrane adhesion	BP	1
GO:1904063	0.15437	0.943019	4	78	negative regulation of cation transmembrane transport	BP	1
GO:0060606	0.154549	0.935323	5	90	tube closure	BP	1
GO:0048840	0.154564	0.989818	1	5	otolith development	BP	1
GO:0032344	0.15509	0.989339	1	6	regulation of aldosterone metabolic process	BP	1
GO:0032347	0.15509	0.989339	1	6	regulation of aldosterone biosynthetic process	BP	1
GO:0090101	0.155104	0.928893	6	110	negative regulation of transmembrane receptor protein serine/threonine kinase signaling pathway	BP	1
GO:0046131	0.155329	0.967384	2	34	pyrimidine ribonucleoside metabolic process	BP	1
GO:0016199	0.155452	0.990314	1	4	axon midline choice point recognition	BP	1
GO:0009948	0.155691	0.952975	3	47	anterior/posterior axis specification	BP	1
GO:0001956	0.155757	0.967956	2	22	positive regulation of neurotransmitter secretion	BP	1
GO:0007442	0.155834	0.98894	1	7	hindgut morphogenesis	BP	1
GO:0046883	0.155884	0.912366	10	247	regulation of hormone secretion	BP	1
GO:0050923	0.155899	0.990256	1	4	regulation of negative chemotaxis	BP	1
GO:0006537	0.155997	0.98921	1	6	glutamate biosynthetic process	BP	1
GO:2000048	0.156305	0.989165	1	6	negative regulation of cell-cell adhesion mediated by cadherin	BP	1
GO:0006468	0.156328	0.875458	60	1807	protein phosphorylation	BP	1
GO:1901987	0.156338	0.902937	14	373	regulation of cell cycle phase transition	BP	1
GO:0010728	0.156422	0.988854	1	7	regulation of hydrogen peroxide biosynthetic process	BP	1
GO:2001024	0.156468	0.967341	2	27	negative regulation of response to drug	BP	1
GO:0051453	0.156603	0.942089	4	68	regulation of intracellular pH	BP	1
GO:0071377	0.156648	0.967571	2	23	cellular response to glucagon stimulus	BP	1
GO:0010463	0.156929	0.952505	3	45	mesenchymal cell proliferation	BP	1
GO:1904888	0.157009	0.941956	4	65	cranial skeletal system development	BP	1
GO:0006211	0.157397	0.991123	1	3	5-methylcytosine catabolic process	BP	1
GO:0019857	0.157397	0.991123	1	3	5-methylcytosine metabolic process	BP	1
GO:0060054	0.157439	0.988703	1	7	positive regulation of epithelial cell proliferation involved in wound healing	BP	1
GO:0051155	0.157448	0.952075	3	51	positive regulation of striated muscle cell differentiation	BP	1
GO:0009649	0.157822	0.966886	2	27	entrainment of circadian clock	BP	1
GO:1903911	0.157883	0.98936	1	5	positive regulation of receptor clustering	BP	1
GO:0061951	0.158057	0.951902	3	48	establishment of protein localization to plasma membrane	BP	1
GO:0042481	0.158097	0.966794	2	27	regulation of odontogenesis	BP	1
GO:0006874	0.158268	0.898212	16	425	cellular calcium ion homeostasis	BP	1
GO:0060373	0.15869	0.989247	1	5	regulation of ventricular cardiac muscle cell membrane depolarization	BP	1
GO:0060136	0.158718	0.988817	1	6	embryonic process involved in female pregnancy	BP	1
GO:0043087	0.158756	0.893872	19	465	regulation of GTPase activity	BP	1
GO:0048669	0.158875	0.989221	1	5	collateral sprouting in absence of injury	BP	1
GO:0033504	0.159096	0.988761	1	6	floor plate development	BP	1
GO:0031017	0.159609	0.988379	1	7	exocrine pancreas development	BP	1
GO:0014719	0.159654	0.98868	1	6	skeletal muscle satellite cell activation	BP	1
GO:1900019	0.159731	0.989101	1	5	regulation of protein kinase C activity	BP	1
GO:1900020	0.159731	0.989101	1	5	positive regulation of protein kinase C activity	BP	1
GO:0002866	0.159758	0.988356	1	7	positive regulation of acute inflammatory response to antigenic stimulus	BP	1
GO:0090237	0.159806	0.988657	1	6	regulation of arachidonic acid secretion	BP	1
GO:0051046	0.1599	0.886948	25	732	regulation of secretion	BP	1
GO:0016477	0.159941	0.876133	46	1335	cell migration	BP	1
GO:1904796	0.159988	0.988322	1	7	regulation of core promoter binding	BP	1
GO:0006029	0.160123	0.932286	5	87	proteoglycan metabolic process	BP	1
GO:0035624	0.160173	0.989038	1	5	receptor transactivation	BP	1
GO:0072124	0.160247	0.988051	1	8	regulation of glomerular mesangial cell proliferation	BP	1
GO:0033603	0.16035	0.988577	1	6	positive regulation of dopamine secretion	BP	1
GO:0071379	0.160393	0.96641	2	22	cellular response to prostaglandin stimulus	BP	1
GO:0030029	0.160523	0.884982	27	711	actin filament-based process	BP	1
GO:0042439	0.160565	0.988545	1	6	ethanolamine-containing compound metabolic process	BP	1
GO:1902455	0.160656	0.988532	1	6	negative regulation of stem cell population maintenance	BP	1
GO:0050913	0.160685	0.965389	2	39	sensory perception of bitter taste	BP	1
GO:0033555	0.160787	0.939916	4	70	multicellular organismal response to stress	BP	1
GO:0031133	0.160918	0.988932	1	5	regulation of axon diameter	BP	1
GO:0021697	0.160927	0.966333	2	21	cerebellar cortex formation	BP	1
GO:0000147	0.160934	0.988491	1	6	actin cortical patch assembly	BP	1
GO:0044396	0.160934	0.988491	1	6	actin cortical patch organization	BP	1
GO:0051666	0.160934	0.988491	1	6	actin cortical patch localization	BP	1
GO:0050912	0.161228	0.965143	2	41	detection of chemical stimulus involved in sensory perception of taste	BP	1
GO:0051480	0.16129	0.901326	13	330	regulation of cytosolic calcium ion concentration	BP	1
GO:0048762	0.161518	0.911781	9	201	mesenchymal cell differentiation	BP	1
GO:2000064	0.1617	0.988377	1	6	regulation of cortisol biosynthetic process	BP	1
GO:0046328	0.161843	0.9152	8	180	regulation of JNK cascade	BP	1
GO:0051001	0.162449	0.988265	1	6	negative regulation of nitric-oxide synthase activity	BP	1
GO:0048341	0.162573	0.988247	1	6	paraxial mesoderm formation	BP	1
GO:0045599	0.162664	0.949969	3	45	negative regulation of fat cell differentiation	BP	1
GO:0050919	0.162694	0.950132	3	41	negative chemotaxis	BP	1
GO:0002692	0.162773	0.987658	1	8	negative regulation of cellular extravasation	BP	1
GO:1903427	0.162895	0.965161	2	27	negative regulation of reactive oxygen species biosynthetic process	BP	1
GO:0031622	0.162994	0.987863	1	7	positive regulation of fever generation	BP	1
GO:0051932	0.163016	0.949853	3	44	synaptic transmission, GABAergic	BP	1
GO:0042723	0.1633	0.987816	1	7	thiamine-containing compound metabolic process	BP	1
GO:0006882	0.163634	0.96463	2	32	cellular zinc ion homeostasis	BP	1
GO:0034260	0.163742	0.949448	3	46	negative regulation of GTPase activity	BP	1
GO:0072359	0.16386	0.876417	37	1010	circulatory system development	BP	1
GO:1903363	0.163915	0.938147	4	78	negative regulation of cellular protein catabolic process	BP	1
GO:1904398	0.163996	0.988489	1	5	positive regulation of neuromuscular junction development	BP	1
GO:0061196	0.164136	0.988011	1	6	fungiform papilla development	BP	1
GO:2000378	0.164161	0.949055	3	52	negative regulation of reactive oxygen species metabolic process	BP	1
GO:0010459	0.164204	0.987243	1	9	negative regulation of heart rate	BP	1
GO:0060710	0.164414	0.987643	1	7	chorio-allantoic fusion	BP	1
GO:0030318	0.164977	0.964756	2	23	melanocyte differentiation	BP	1
GO:0048871	0.165102	0.891607	17	451	multicellular organismal homeostasis	BP	1
GO:0060124	0.165365	0.987495	1	7	positive regulation of growth hormone secretion	BP	1
GO:0043086	0.165451	0.883364	24	732	negative regulation of catalytic activity	BP	1
GO:0031999	0.165495	0.988269	1	5	negative regulation of fatty acid beta-oxidation	BP	1
GO:0032792	0.165674	0.987777	1	6	negative regulation of CREB transcription factor activity	BP	1
GO:0007281	0.165677	0.908864	9	228	germ cell development	BP	1
GO:0097186	0.165829	0.964292	2	25	amelogenesis	BP	1
GO:0042455	0.165868	0.963721	2	35	ribonucleoside biosynthetic process	BP	1
GO:0003279	0.165901	0.922554	6	105	cardiac septum development	BP	1
GO:1903649	0.166066	0.964381	2	23	regulation of cytoplasmic transport	BP	1
GO:0090277	0.166128	0.93693	4	82	positive regulation of peptide hormone secretion	BP	1
GO:0090175	0.166188	0.93726	4	65	regulation of establishment of planar polarity	BP	1
GO:0016576	0.166425	0.987662	1	6	histone dephosphorylation	BP	1
GO:1902022	0.166695	0.987621	1	6	L-lysine transport	BP	1
GO:1903401	0.166695	0.987621	1	6	L-lysine transmembrane transport	BP	1
GO:1903826	0.166695	0.987621	1	6	arginine transmembrane transport	BP	1
GO:0060693	0.166879	0.987005	1	8	regulation of branching involved in salivary gland morphogenesis	BP	1
GO:0071455	0.166987	0.987239	1	7	cellular response to hyperoxia	BP	1
GO:1902816	0.167243	0.988011	1	5	regulation of protein localization to microtubule	BP	1
GO:1902817	0.167243	0.988011	1	5	negative regulation of protein localization to microtubule	BP	1
GO:0001842	0.167265	0.987195	1	7	neural fold formation	BP	1
GO:0031399	0.167281	0.867217	55	1710	regulation of protein modification process	BP	1
GO:0060676	0.167535	0.987491	1	6	ureteric bud formation	BP	1
GO:0031069	0.167867	0.963583	2	25	hair follicle morphogenesis	BP	1
GO:0046051	0.168015	0.986465	1	10	UTP metabolic process	BP	1
GO:0060029	0.168284	0.987375	1	6	convergent extension involved in organogenesis	BP	1
GO:0015822	0.168429	0.987352	1	6	ornithine transport	BP	1
GO:1903352	0.168429	0.987352	1	6	L-ornithine transmembrane transport	BP	1
GO:0001975	0.16908	0.962718	2	32	response to amphetamine	BP	1
GO:1902882	0.16954	0.935131	4	83	regulation of response to oxidative stress	BP	1
GO:0045913	0.169761	0.935185	4	74	positive regulation of carbohydrate metabolic process	BP	1
GO:0015889	0.169803	0.986529	1	8	cobalamin transport	BP	1
GO:1901033	0.169963	0.986502	1	8	positive regulation of response to reactive oxygen species	BP	1
GO:0090322	0.170011	0.962439	2	31	regulation of superoxide metabolic process	BP	1
GO:0014042	0.170096	0.987582	1	5	positive regulation of neuron maturation	BP	1
GO:0007197	0.170789	0.986629	1	7	adenylate cyclase-inhibiting G protein-coupled acetylcholine receptor signaling pathway	BP	1
GO:0042246	0.170871	0.94586	3	57	tissue regeneration	BP	1
GO:0086014	0.170955	0.963153	2	19	atrial cardiac muscle cell action potential	BP	1
GO:0086026	0.170955	0.963153	2	19	atrial cardiac muscle cell to AV node cell signaling	BP	1
GO:0086066	0.170955	0.963153	2	19	atrial cardiac muscle cell to AV node cell communication	BP	1
GO:0045617	0.171036	0.986943	1	6	negative regulation of keratinocyte differentiation	BP	1
GO:0048318	0.171072	0.986583	1	7	axial mesoderm development	BP	1
GO:0030282	0.171081	0.925871	5	101	bone mineralization	BP	1
GO:0046469	0.171227	0.986912	1	6	platelet activating factor metabolic process	BP	1
GO:0006629	0.171465	0.867807	42	1353	lipid metabolic process	BP	1
GO:0098771	0.171959	0.878226	24	686	inorganic ion homeostasis	BP	1
GO:0031503	0.172179	0.898276	11	278	protein-containing complex localization	BP	1
GO:0043403	0.172506	0.961547	2	31	skeletal muscle tissue regeneration	BP	1
GO:0045636	0.172635	0.987194	1	5	positive regulation of melanocyte differentiation	BP	1
GO:0071503	0.172702	0.986677	1	6	response to heparin	BP	1
GO:0044839	0.172854	0.904082	9	215	cell cycle G2/M phase transition	BP	1
GO:0003150	0.172868	0.987158	1	5	muscular septum morphogenesis	BP	1
GO:0060048	0.172966	0.918021	6	125	cardiac muscle contraction	BP	1
GO:1901897	0.173004	0.986629	1	6	regulation of relaxation of cardiac muscle	BP	1
GO:0035088	0.173012	0.945469	3	41	establishment or maintenance of apical/basal cell polarity	BP	1
GO:0061245	0.173012	0.945469	3	41	establishment or maintenance of bipolar cell polarity	BP	1
GO:1990049	0.173102	0.987121	1	5	retrograde neuronal dense core vesicle transport	BP	1
GO:0019725	0.173191	0.872561	30	884	cellular homeostasis	BP	1
GO:1900107	0.17328	0.986222	1	7	regulation of nodal signaling pathway	BP	1
GO:0061309	0.1733	0.985736	1	9	cardiac neural crest cell development involved in outflow tract morphogenesis	BP	1
GO:0019216	0.173417	0.890423	14	371	regulation of lipid metabolic process	BP	1
GO:0097211	0.173504	0.985913	1	8	cellular response to gonadotropin-releasing hormone	BP	1
GO:0006183	0.173513	0.985531	1	10	GTP biosynthetic process	BP	1
GO:0060318	0.17352	0.987057	1	5	definitive erythrocyte differentiation	BP	1
GO:0051270	0.173557	0.87044	33	926	regulation of cellular component movement	BP	1
GO:0060158	0.173836	0.98613	1	7	phospholipase C-activating dopamine receptor signaling pathway	BP	1
GO:0061180	0.174381	0.932844	4	70	mammary gland epithelium development	BP	1
GO:0006657	0.174673	0.985991	1	7	CDP-choline pathway	BP	1
GO:0035023	0.174963	0.911392	7	136	regulation of Rho protein signal transduction	BP	1
GO:0031338	0.175548	0.960505	2	30	regulation of vesicle fusion	BP	1
GO:0044092	0.175646	0.868644	33	1034	negative regulation of molecular function	BP	1
GO:0050764	0.175689	0.932015	4	76	regulation of phagocytosis	BP	1
GO:0003160	0.176189	0.986112	1	6	endocardium morphogenesis	BP	1
GO:0090183	0.176743	0.943284	3	52	regulation of kidney development	BP	1
GO:0051342	0.176826	0.985128	1	9	regulation of cyclic-nucleotide phosphodiesterase activity	BP	1
GO:0098754	0.177329	0.930649	4	110	detoxification	BP	1
GO:0098814	0.177354	0.98554	1	7	spontaneous synaptic transmission	BP	1
GO:0060923	0.177666	0.985202	1	8	cardiac muscle cell fate commitment	BP	1
GO:2000192	0.177784	0.985849	1	6	negative regulation of fatty acid transport	BP	1
GO:0006829	0.177998	0.959891	2	26	zinc ion transport	BP	1
GO:0030916	0.178037	0.985425	1	7	otic vesicle formation	BP	1
GO:0048260	0.178115	0.942676	3	51	positive regulation of receptor-mediated endocytosis	BP	1
GO:0019098	0.17834	0.959617	2	28	reproductive behavior	BP	1
GO:1905209	0.17857	0.959533	2	28	positive regulation of cardiocyte differentiation	BP	1
GO:0008610	0.17877	0.873698	23	695	lipid biosynthetic process	BP	1
GO:0060907	0.178995	0.985261	1	7	positive regulation of macrophage cytokine production	BP	1
GO:0045188	0.179016	0.984968	1	8	regulation of circadian sleep/wake cycle, non-REM sleep	BP	1
GO:0050861	0.179284	0.985212	1	7	positive regulation of B cell receptor signaling pathway	BP	1
GO:0007161	0.179338	0.986961	1	4	calcium-independent cell-matrix adhesion	BP	1
GO:0030856	0.179355	0.914036	6	131	regulation of epithelial cell differentiation	BP	1
GO:0046887	0.179401	0.920859	5	117	positive regulation of hormone secretion	BP	1
GO:0051924	0.179453	0.899525	9	226	regulation of calcium ion transport	BP	1
GO:0090287	0.179476	0.893207	11	250	regulation of cellular response to growth factor stimulus	BP	1
GO:0001541	0.179702	0.94183	3	54	ovarian follicle development	BP	1
GO:0030258	0.179755	0.892856	11	287	lipid modification	BP	1
GO:0060073	0.180049	0.985472	1	6	micturition	BP	1
GO:0009119	0.180189	0.929284	4	95	ribonucleoside metabolic process	BP	1
GO:0048592	0.180229	0.90796	7	141	eye morphogenesis	BP	1
GO:0010727	0.180267	0.984521	1	9	negative regulation of hydrogen peroxide metabolic process	BP	1
GO:0003205	0.18041	0.903139	8	161	cardiac chamber development	BP	1
GO:0018076	0.180477	0.986788	1	4	N-terminal peptidyl-lysine acetylation	BP	1
GO:0008344	0.181478	0.928894	4	77	adult locomotory behavior	BP	1
GO:0090091	0.18183	0.984772	1	7	positive regulation of extracellular matrix disassembly	BP	1
GO:0007195	0.181833	0.984472	1	8	adenylate cyclase-inhibiting dopamine receptor signaling pathway	BP	1
GO:0051182	0.181958	0.98445	1	8	coenzyme transport	BP	1
GO:0045992	0.18216	0.958365	2	26	negative regulation of embryonic development	BP	1
GO:0060979	0.18227	0.986512	1	4	vasculogenesis involved in coronary vascular morphogenesis	BP	1
GO:0071880	0.182279	0.958502	2	24	adenylate cyclase-activating adrenergic receptor signaling pathway	BP	1
GO:0043268	0.182376	0.941007	3	43	positive regulation of potassium ion transport	BP	1
GO:0006875	0.182493	0.875395	19	538	cellular metal ion homeostasis	BP	1
[truncated: 13,931 more rows]

## Sheet: c) GO PCP vs ACP
category	over_represented_pvalue	under_represented_pvalue	numDEInCat	numInCat	term	ontology	padj
GO:0050896	1.15049e-13	1	301	8189	response to stimulus	BP	1.83273e-09
GO:0007165	5.59227e-13	1	221	5437	signal transduction	BP	4.45425e-09
GO:0042119	1.35774e-12	1	44	487	neutrophil activation	BP	5.66141e-09
GO:0002446	1.47891e-12	1	44	489	neutrophil mediated immunity	BP	5.66141e-09
GO:0036230	2.25866e-12	1	44	494	granulocyte activation	BP	5.66141e-09
GO:0012501	2.46106e-12	1	105	1958	programmed cell death	BP	5.66141e-09
GO:0002283	2.77696e-12	1	43	478	neutrophil activation involved in immune response	BP	5.66141e-09
GO:0002444	2.84314e-12	1	46	537	myeloid leukocyte mediated immunity	BP	5.66141e-09
GO:0008219	4.81459e-12	1	109	2089	cell death	BP	8.52183e-09
GO:0007154	5.52189e-12	1	232	5916	cell communication	BP	8.79637e-09
GO:0002275	6.40016e-12	1	45	529	myeloid cell activation involved in immune response	BP	9.2686e-09
GO:0043312	8.74629e-12	1	42	475	neutrophil degranulation	BP	1.16107e-08
GO:0043299	1.2979e-11	1	44	520	leukocyte degranulation	BP	1.59043e-08
GO:0002443	2.31301e-11	1	54	742	leukocyte mediated immunity	BP	2.63187e-08
GO:0046903	2.64347e-11	1	87	1548	secretion	BP	2.80736e-08
GO:0016192	2.90503e-11	1	101	1916	vesicle-mediated transport	BP	2.89232e-08
GO:0023052	3.13061e-11	1	228	5873	signaling	BP	2.93357e-08
GO:0045055	3.5738e-11	1	55	770	regulated exocytosis	BP	3.14704e-08
GO:0007166	3.75353e-11	1	130	2739	cell surface receptor signaling pathway	BP	3.14704e-08
GO:0002376	5.66102e-11	1	126	2679	immune system process	BP	4.509e-08
GO:0001775	7.04038e-11	1	76	1293	cell activation	BP	5.34063e-08
GO:0060429	7.64617e-11	1	70	1136	epithelium development	BP	5.53653e-08
GO:0009888	9.55886e-11	1	96	1821	tissue development	BP	6.62055e-08
GO:0002274	1.11184e-10	1	47	620	myeloid leukocyte activation	BP	7.37985e-08
GO:0032940	1.66788e-10	1	80	1421	secretion by cell	BP	1.06277e-07
GO:0006887	2.09281e-10	1	58	876	exocytosis	BP	1.28225e-07
GO:0045321	2.37144e-10	1	69	1150	leukocyte activation	BP	1.39915e-07
GO:0051716	3.34256e-10	1	249	6759	cellular response to stimulus	BP	1.90168e-07
GO:0016477	4.49707e-10	1	76	1335	cell migration	BP	2.47029e-07
GO:0002366	5.49637e-10	1	48	671	leukocyte activation involved in immune response	BP	2.91857e-07
GO:0002263	6.75387e-10	1	48	675	cell activation involved in immune response	BP	3.47062e-07
GO:0030855	7.75632e-10	1	48	679	epithelial cell differentiation	BP	3.86119e-07
GO:0051179	1.35565e-09	1	228	6118	localization	BP	6.54407e-07
GO:0006955	1.82273e-09	1	91	1817	immune response	BP	8.54004e-07
GO:0040011	2.80735e-09	1	87	1692	locomotion	BP	1.27774e-06
GO:0048583	3.37538e-09	1	160	3892	regulation of response to stimulus	BP	1.4936e-06
GO:0043067	3.61211e-09	1	78	1465	regulation of programmed cell death	BP	1.55516e-06
GO:0009653	4.9815e-09	1	114	2450	anatomical structure morphogenesis	BP	2.0883e-06
GO:0042981	5.31096e-09	1	77	1451	regulation of apoptotic process	BP	2.16932e-06
GO:0002252	7.47453e-09	1	63	1101	immune effector process	BP	2.97673e-06
GO:0008544	8.02909e-09	1	33	402	epidermis development	BP	3.11959e-06
GO:0006810	9.58715e-09	1	184	4762	transport	BP	3.63627e-06
GO:0006915	1.01233e-08	1	90	1837	apoptotic process	BP	3.73146e-06
GO:0010941	1.03066e-08	1	81	1583	regulation of cell death	BP	3.73146e-06
GO:0048870	1.28899e-08	1	77	1476	cell motility	BP	4.46381e-06
GO:0051674	1.28899e-08	1	77	1476	localization of cell	BP	4.46381e-06
GO:0009966	1.8373e-08	1	129	3006	regulation of signal transduction	BP	6.22726e-06
GO:0065009	3.41216e-08	1	127	3010	regulation of molecular function	BP	1.12777e-05
GO:0051234	3.46897e-08	1	185	4874	establishment of localization	BP	1.12777e-05
GO:0043065	3.93423e-08	1	41	593	positive regulation of apoptotic process	BP	1.25344e-05
GO:0035295	4.6233e-08	1	57	975	tube development	BP	1.44312e-05
GO:0043068	4.71076e-08	1	41	597	positive regulation of programmed cell death	BP	1.44312e-05
GO:0042127	6.54373e-08	1	76	1502	regulation of cell proliferation	BP	1.95732e-05
GO:0009913	6.63497e-08	1	26	295	epidermal cell differentiation	BP	1.95732e-05
GO:0010646	6.83187e-08	1	138	3348	regulation of cell communication	BP	1.97876e-05
GO:0023051	7.28031e-08	1	139	3382	regulation of signaling	BP	2.07099e-05
GO:0007155	8.6788e-08	1	71	1350	cell adhesion	BP	2.4255e-05
GO:0043588	8.86163e-08	1	29	357	skin development	BP	2.43389e-05
GO:0065008	1.08277e-07	1	149	3728	regulation of biological quality	BP	2.8781e-05
GO:0022610	1.08403e-07	1	71	1358	biological adhesion	BP	2.8781e-05
GO:0050790	1.26076e-07	1	98	2178	regulation of catalytic activity	BP	3.29244e-05
GO:0034097	1.37001e-07	1	58	1058	response to cytokine	BP	3.52005e-05
GO:0050878	1.44592e-07	1	34	462	regulation of body fluid levels	BP	3.65611e-05
GO:0008283	1.48256e-07	1	89	1904	cell proliferation	BP	3.69019e-05
GO:0048856	1.52435e-07	1	200	5432	anatomical structure development	BP	3.73584e-05
GO:0010942	1.61303e-07	1	42	648	positive regulation of cell death	BP	3.89327e-05
GO:0048518	1.9062e-07	1	205	5617	positive regulation of biological process	BP	4.53221e-05
GO:0019221	2.00223e-07	1	43	686	cytokine-mediated signaling pathway	BP	4.69052e-05
GO:0048646	2.60418e-07	1	57	1028	anatomical structure formation involved in morphogenesis	BP	6.01225e-05
GO:0030216	3.30722e-07	1	22	244	keratinocyte differentiation	BP	7.5263e-05
GO:0006950	3.60714e-07	1	140	3559	response to stress	BP	8.0932e-05
GO:0032502	4.53062e-07	1	208	5789	developmental process	BP	0.00010024
GO:0097190	5.43215e-07	1	37	565	apoptotic signaling pathway	BP	0.00011854
GO:0030334	6.81363e-07	1	47	796	regulation of cell migration	BP	0.000146677
GO:0071345	8.43051e-07	1	53	972	cellular response to cytokine stimulus	BP	0.000179064
GO:0008285	8.71783e-07	1	41	656	negative regulation of cell proliferation	BP	0.00018273
GO:2001233	9.28066e-07	1	28	372	regulation of apoptotic signaling pathway	BP	0.000192001
GO:1902531	1.00596e-06	1	82	1770	regulation of intracellular signal transduction	BP	0.000205449
GO:0051240	1.07957e-06	1	77	1626	positive regulation of multicellular organismal process	BP	0.000217691
GO:0007015	1.19658e-06	1	29	387	actin filament organization	BP	0.000238269
GO:0050900	1.36258e-06	1	29	400	leukocyte migration	BP	0.000267974
GO:0032501	1.56233e-06	0.999999	234	6801	multicellular organismal process	BP	0.000303511
GO:0007159	1.72435e-06	0.999999	25	311	leukocyte cell-cell adhesion	BP	0.00033095
GO:0048869	1.91878e-06	0.999999	153	3986	cellular developmental process	BP	0.000363882
GO:0035239	2.16635e-06	0.999999	46	797	tube morphogenesis	BP	0.000405999
GO:0048522	2.5608e-06	0.999999	182	4973	positive regulation of cellular process	BP	0.000474343
GO:0035556	2.81163e-06	0.999999	111	2676	intracellular signal transduction	BP	0.000514819
GO:0070268	2.91101e-06	1	13	100	cornification	BP	0.000521817
GO:0048731	2.91536e-06	0.999999	167	4477	system development	BP	0.000521817
GO:0070887	3.19854e-06	0.999998	119	2960	cellular response to chemical stimulus	BP	0.000566141
GO:0051239	3.24224e-06	0.999998	117	2863	regulation of multicellular organismal process	BP	0.00056757
GO:2000145	3.81642e-06	0.999998	47	849	regulation of cell motility	BP	0.000660821
GO:0090066	3.87017e-06	0.999999	32	479	regulation of anatomical structure size	BP	0.000662922
GO:0009605	3.98395e-06	0.999998	92	2149	response to external stimulus	BP	0.000675152
GO:0006928	4.51898e-06	0.999998	85	1917	movement of cell or subcellular component	BP	0.000757762
GO:0032268	5.13301e-06	0.999997	101	2429	regulation of cellular protein metabolic process	BP	0.000851758
GO:0098609	5.52887e-06	0.999998	45	794	cell-cell adhesion	BP	0.000907989
GO:0042221	6.37928e-06	0.999996	155	4195	response to chemical	BP	0.00103696
GO:0009617	7.02098e-06	0.999997	33	540	response to bacterium	BP	0.00112974
GO:0050793	1.06327e-05	0.999994	100	2391	regulation of developmental process	BP	0.00169379
GO:0006954	1.18463e-05	0.999995	38	673	inflammatory response	BP	0.00186843
GO:0016310	1.20833e-05	0.999993	92	2189	phosphorylation	BP	0.00188713
GO:0010033	1.24007e-05	0.999993	118	2995	response to organic substance	BP	0.00191789
GO:0042325	1.25536e-05	0.999994	67	1441	regulation of phosphorylation	BP	0.00192287
GO:0032879	1.29511e-05	0.999993	104	2545	regulation of localization	BP	0.00196487
GO:0006952	1.43315e-05	0.999993	64	1398	defense response	BP	0.00213404
GO:0000187	1.43341e-05	0.999997	15	149	activation of MAPK activity	BP	0.00213404
GO:0040012	1.54213e-05	0.999993	48	920	regulation of locomotion	BP	0.00227464
GO:0051174	1.70715e-05	0.999991	73	1628	regulation of phosphorus metabolic process	BP	0.00249495
GO:0048514	2.0511e-05	0.999992	34	567	blood vessel morphogenesis	BP	0.00297037
GO:0042060	2.18684e-05	0.999991	31	501	wound healing	BP	0.00313842
GO:0031424	2.21267e-05	0.999995	15	172	keratinization	BP	0.00314712
GO:0051246	2.30916e-05	0.999987	104	2607	regulation of protein metabolic process	BP	0.00325531
GO:0031638	2.35228e-05	0.999997	8	46	zymogen activation	BP	0.00327162
GO:0001568	2.36181e-05	0.99999	37	644	blood vessel development	BP	0.00327162
GO:0001932	2.76677e-05	0.999986	62	1334	regulation of protein phosphorylation	BP	0.00378799
GO:0048584	2.78214e-05	0.999984	89	2143	positive regulation of response to stimulus	BP	0.00378799
GO:0019220	2.99571e-05	0.999984	72	1626	regulation of phosphate metabolic process	BP	0.00404421
GO:2001235	3.05455e-05	0.999993	15	164	positive regulation of apoptotic signaling pathway	BP	0.004068
GO:0001525	3.0644e-05	0.999988	30	482	angiogenesis	BP	0.004068
GO:0030036	3.14289e-05	0.999987	36	626	actin cytoskeleton organization	BP	0.00413771
GO:0070664	3.49613e-05	0.999994	10	74	negative regulation of leukocyte proliferation	BP	0.00455779
GO:0043408	3.5192e-05	0.999984	39	715	regulation of MAPK cascade	BP	0.00455779
GO:0072358	3.56553e-05	0.999984	38	682	cardiovascular system development	BP	0.00456786
GO:0022603	3.58432e-05	0.999983	49	972	regulation of anatomical structure morphogenesis	BP	0.00456786
GO:0051270	3.70332e-05	0.999982	47	926	regulation of cellular component movement	BP	0.00468206
GO:0032613	3.76547e-05	0.999996	8	47	interleukin-10 production	BP	0.00472314
GO:0023014	3.812e-05	0.999982	45	876	signal transduction by protein phosphorylation	BP	0.00474415
GO:1901700	3.90288e-05	0.999979	67	1499	response to oxygen-containing compound	BP	0.0048196
GO:0043405	4.02921e-05	0.999986	23	327	regulation of MAP kinase activity	BP	0.00493733
GO:0035588	4.19491e-05	0.999997	6	24	G protein-coupled purinergic receptor signaling pathway	BP	0.00510113
GO:0051094	4.36006e-05	0.999977	60	1288	positive regulation of developmental process	BP	0.00526179
GO:0010562	4.78439e-05	0.999976	51	1050	positive regulation of phosphorus metabolic process	BP	0.00568771
GO:0045937	4.78439e-05	0.999976	51	1050	positive regulation of phosphate metabolic process	BP	0.00568771
GO:0000165	4.90898e-05	0.999977	44	859	MAPK cascade	BP	0.00577463
GO:0007275	4.93e-05	0.999968	176	4982	multicellular organism development	BP	0.00577463
GO:0045684	5.14037e-05	0.999995	7	36	positive regulation of epidermis development	BP	0.00597709
GO:0006820	5.31448e-05	0.999978	33	571	anion transport	BP	0.00613475
GO:0032270	5.38901e-05	0.999971	66	1491	positive regulation of cellular protein metabolic process	BP	0.00617603
GO:0001944	6.0376e-05	0.999973	37	673	vasculature development	BP	0.0068297
GO:0032147	6.04512e-05	0.999979	22	315	activation of protein kinase activity	BP	0.0068297
GO:0010631	6.33629e-05	0.99998	20	270	epithelial cell migration	BP	0.00710825
GO:0009611	6.91631e-05	0.99997	34	609	response to wounding	BP	0.00770467
GO:0006935	7.20254e-05	0.999969	33	592	chemotaxis	BP	0.00791609
GO:0097530	7.20548e-05	0.999985	12	125	granulocyte migration	BP	0.00791609
GO:0090132	7.36927e-05	0.999976	20	273	epithelium migration	BP	0.00804058
GO:0042327	7.4948e-05	0.999963	48	985	positive regulation of phosphorylation	BP	0.00812191
GO:0042330	7.61381e-05	0.999967	33	594	taxis	BP	0.00819514
GO:0045859	7.73548e-05	0.999964	39	738	regulation of protein kinase activity	BP	0.00823987
GO:0110053	7.75883e-05	0.999976	19	252	regulation of actin filament organization	BP	0.00823987
GO:0010466	8.67151e-05	0.999975	17	229	negative regulation of peptidase activity	BP	0.00914815
GO:1902532	8.93813e-05	0.999964	29	484	negative regulation of intracellular signal transduction	BP	0.0093674
GO:0001934	9.17448e-05	0.999954	46	940	positive regulation of protein phosphorylation	BP	0.0094954
GO:0007162	9.17948e-05	0.999971	19	252	negative regulation of cell adhesion	BP	0.0094954
GO:0097435	9.76677e-05	0.999956	35	637	supramolecular fiber organization	BP	0.0100377
GO:0090130	9.8936e-05	0.999967	20	279	tissue migration	BP	0.0101029
GO:0051247	0.000106019	0.99994	68	1585	positive regulation of protein metabolic process	BP	0.0107572
GO:0030155	0.000106947	0.999952	35	637	regulation of cell adhesion	BP	0.0107826
GO:0048523	0.000109432	0.999927	158	4433	negative regulation of cellular process	BP	0.0109639
GO:0070488	0.000123708	1	2	2	neutrophil aggregation	BP	0.0122631
GO:0032945	0.000124744	0.999979	9	69	negative regulation of mononuclear cell proliferation	BP	0.0122631
GO:0050672	0.000124744	0.999979	9	69	negative regulation of lymphocyte proliferation	BP	0.0122631
GO:0048871	0.000125949	0.999949	27	451	multicellular organismal homeostasis	BP	0.0122631
GO:0030154	0.000127121	0.999916	139	3813	cell differentiation	BP	0.0122631
GO:0048585	0.000127689	0.999928	66	1511	negative regulation of response to stimulus	BP	0.0122631
GO:0045860	0.000127788	0.999947	29	500	positive regulation of protein kinase activity	BP	0.0122631
GO:0001816	0.000132337	0.999939	36	685	cytokine production	BP	0.0126236
GO:0043549	0.00014024	0.999932	41	810	regulation of kinase activity	BP	0.0132978
GO:0052548	0.000141516	0.999947	23	378	regulation of endopeptidase activity	BP	0.0133275
GO:0070486	0.000142227	0.999994	4	12	leukocyte aggregation	BP	0.0133275
GO:0051707	0.000145017	0.99993	40	819	response to other organism	BP	0.0135094
GO:0052547	0.000147943	0.999944	24	403	regulation of peptidase activity	BP	0.0136537
GO:0071310	0.000148279	0.999908	96	2450	cellular response to organic substance	BP	0.0136537
GO:0022408	0.00014969	0.99996	14	159	negative regulation of cell-cell adhesion	BP	0.0137044
GO:0043207	0.000151983	0.999926	40	821	response to external biotic stimulus	BP	0.0138348
GO:0048513	0.000158092	0.999898	121	3263	animal organ development	BP	0.0143091
GO:0019730	0.000159806	0.999972	9	89	antimicrobial humoral response	BP	0.0143825
GO:0009607	0.000164927	0.999919	41	850	response to biotic stimulus	BP	0.0147601
GO:0042130	0.000167601	0.999975	8	56	negative regulation of T cell proliferation	BP	0.0149155
GO:0071900	0.000173127	0.999928	28	482	regulation of protein serine/threonine kinase activity	BP	0.0152553
GO:0010951	0.000173334	0.999948	16	220	negative regulation of endopeptidase activity	BP	0.0152553
GO:0043302	0.000177616	0.999988	5	21	positive regulation of leukocyte degranulation	BP	0.0155208
GO:0080134	0.000178299	0.999902	58	1312	regulation of response to stress	BP	0.0155208
GO:0030029	0.000182275	0.999914	37	711	actin filament-based process	BP	0.0157807
GO:0032535	0.000191882	0.999927	23	362	regulation of cellular component size	BP	0.0163944
GO:0006468	0.000192274	0.999886	75	1807	protein phosphorylation	BP	0.0163944
GO:0002237	0.000192741	0.999931	21	322	response to molecule of bacterial origin	BP	0.0163944
GO:0043085	0.00019348	0.999892	59	1342	positive regulation of catalytic activity	BP	0.0163944
GO:0032653	0.000204793	0.999973	7	45	regulation of interleukin-10 production	BP	0.0172611
GO:0071902	0.000207072	0.999925	21	320	positive regulation of protein serine/threonine kinase activity	BP	0.0173613
GO:0097193	0.000210213	0.999928	19	278	intrinsic apoptotic signaling pathway	BP	0.0175324
GO:0033674	0.000213261	0.999907	30	539	positive regulation of kinase activity	BP	0.017694
GO:0042742	0.000214774	0.999941	14	187	defense response to bacterium	BP	0.0177272
GO:0009967	0.000219762	0.999874	65	1528	positive regulation of signal transduction	BP	0.0180454
GO:0046633	0.000222354	0.999977	6	32	alpha-beta T cell proliferation	BP	0.0181595
GO:0051338	0.000223432	0.999886	44	913	regulation of transferase activity	BP	0.0181595
GO:1990266	0.000231336	0.999952	10	103	neutrophil migration	BP	0.0187065
GO:1903035	0.000234343	0.999957	9	78	negative regulation of response to wounding	BP	0.018854
GO:0035587	0.000239322	0.999975	6	32	purinergic receptor signaling pathway	BP	0.0191578
GO:0043406	0.000243348	0.999919	18	255	positive regulation of MAP kinase activity	BP	0.0193827
GO:0050727	0.000262874	0.999903	21	333	regulation of inflammatory response	BP	0.0208337
GO:0023056	0.000280331	0.999834	70	1691	positive regulation of signaling	BP	0.0221073
GO:0030195	0.000284724	0.999961	7	49	negative regulation of blood coagulation	BP	0.0221364
GO:1900047	0.000284724	0.999961	7	49	negative regulation of hemostasis	BP	0.0221364
GO:0030335	0.000284869	0.999879	27	473	positive regulation of cell migration	BP	0.0221364
GO:0001667	0.000295324	0.999884	23	374	ameboidal-type cell migration	BP	0.0228375
GO:0030856	0.000299234	0.999925	12	131	regulation of epithelial cell differentiation	BP	0.023028
GO:1901342	0.000305085	0.999889	20	307	regulation of vasculature development	BP	0.0233654
GO:0050729	0.000313373	0.999927	11	120	positive regulation of inflammatory response	BP	0.0238853
GO:0008360	0.000322861	0.999913	13	152	regulation of cell shape	BP	0.0244561
GO:0045606	0.000323931	0.999974	5	22	positive regulation of epidermal cell differentiation	BP	0.0244561
GO:0045682	0.000334331	0.999936	9	78	regulation of epidermis development	BP	0.0251222
GO:0061041	0.000337364	0.99992	11	117	regulation of wound healing	BP	0.025231
GO:1904018	0.0003419	0.999901	14	178	positive regulation of vasculature development	BP	0.0254018
GO:0050866	0.000342836	0.999901	14	174	negative regulation of cell activation	BP	0.0254018
GO:0043086	0.000353516	0.999828	36	732	negative regulation of catalytic activity	BP	0.0260718
GO:0050819	0.000373341	0.999946	7	51	negative regulation of coagulation	BP	0.027407
GO:0061045	0.00037823	0.999935	8	66	negative regulation of wound healing	BP	0.0274103
GO:0051347	0.00038266	0.999822	32	611	positive regulation of transferase activity	BP	0.0274103
GO:1900003	0.00038371	0.999991	3	7	regulation of serine-type endopeptidase activity	BP	0.0274103
GO:1900004	0.00038371	0.999991	3	7	negative regulation of serine-type endopeptidase activity	BP	0.0274103
GO:1902571	0.00038371	0.999991	3	7	regulation of serine-type peptidase activity	BP	0.0274103
GO:1902572	0.00038371	0.999991	3	7	negative regulation of serine-type peptidase activity	BP	0.0274103
GO:0032101	0.000403655	0.999802	36	734	regulation of response to external stimulus	BP	0.0287063
GO:0022612	0.000413847	0.9999	11	118	gland morphogenesis	BP	0.0293003
GO:2001186	0.000418194	0.999991	3	6	negative regulation of CD8-positive, alpha-beta T cell activation	BP	0.0294771
GO:0010647	0.000423159	0.999747	69	1685	positive regulation of cell communication	BP	0.0296957
GO:0007173	0.000430797	0.999895	11	117	epidermal growth factor receptor signaling pathway	BP	0.0300991
GO:0051248	0.000454843	0.999756	46	1018	negative regulation of protein metabolic process	BP	0.0316046
GO:0042730	0.000456367	0.999959	5	25	fibrinolysis	BP	0.0316046
GO:0002886	0.000458297	0.999931	7	51	regulation of myeloid leukocyte mediated immunity	BP	0.0316046
GO:2000147	0.000467437	0.999795	27	490	positive regulation of cell motility	BP	0.0319712
GO:1903034	0.000467626	0.999876	12	141	regulation of response to wounding	BP	0.0319712
GO:0038112	0.000470022	1	2	2	interleukin-8-mediated signaling pathway	BP	0.0319976
GO:2000026	0.000489993	0.999698	76	1886	regulation of multicellular organismal development	BP	0.0332152
GO:0071621	0.000495821	0.999887	10	113	granulocyte chemotaxis	BP	0.0334679
GO:0035589	0.000514097	0.999971	4	14	G protein-coupled purinergic nucleotide receptor signaling pathway	BP	0.0345551
GO:0006690	0.000523276	0.999881	10	104	icosanoid metabolic process	BP	0.0349611
GO:0050868	0.000524887	0.99988	10	101	negative regulation of T cell activation	BP	0.0349611
GO:0019538	0.000526721	0.999628	181	5448	protein metabolic process	BP	0.0349611
GO:0033993	0.000546946	0.999715	41	872	response to lipid	BP	0.0361529
GO:0002682	0.000561214	0.999675	58	1376	regulation of immune system process	BP	0.0369187
GO:0097186	0.000563166	0.999947	5	25	amelogenesis	BP	0.0369187
GO:2001234	0.000569851	0.999818	15	209	negative regulation of apoptotic signaling pathway	BP	0.0372038
GO:0048519	0.000592792	0.999583	168	4959	negative regulation of biological process	BP	0.03854
GO:0032956	0.000595156	0.999772	20	319	regulation of actin cytoskeleton organization	BP	0.03854
GO:0045765	0.000614237	0.999778	18	277	regulation of angiogenesis	BP	0.0396146
GO:0009101	0.000622323	0.999761	20	322	glycoprotein biosynthetic process	BP	0.0399742
GO:0044093	0.000627358	0.99962	68	1676	positive regulation of molecular function	BP	0.0401163
GO:0042592	0.000629571	0.999614	71	1774	homeostatic process	BP	0.0401163
GO:0009968	0.000639784	0.999638	52	1178	negative regulation of signal transduction	BP	0.0406046
GO:0001866	0.000649196	0.999982	3	7	NK T cell proliferation	BP	0.0410384
GO:0031401	0.000668461	0.999625	50	1142	positive regulation of protein modification process	BP	0.0420892
GO:0051272	0.000679166	0.999695	27	502	positive regulation of cellular component movement	BP	0.0425949
GO:0006898	0.000687343	0.999749	18	278	receptor-mediated endocytosis	BP	0.0429119
GO:0010632	0.000689608	0.999775	15	208	regulation of epithelial cell migration	BP	0.0429119
GO:0006714	0.000720737	1	2	2	sesquiterpenoid metabolic process	BP	0.044159
GO:0016107	0.000720737	1	2	2	sesquiterpenoid catabolic process	BP	0.044159
GO:0016487	0.000720737	1	2	2	farnesol metabolic process	BP	0.044159
GO:0016488	0.000720737	1	2	2	farnesol catabolic process	BP	0.044159
GO:0051050	0.000743972	0.999605	41	894	positive regulation of transport	BP	0.0454079
GO:0045861	0.000756062	0.999712	19	322	negative regulation of proteolysis	BP	0.0459698
GO:0032496	0.000778863	0.999703	19	309	response to lipopolysaccharide	BP	0.0471023
GO:0060158	0.000780603	0.999977	3	7	phospholipase C-activating dopamine receptor signaling pathway	BP	0.0471023
GO:1901564	0.000783703	0.999436	208	6460	organonitrogen compound metabolic process	BP	0.0471109
GO:0097191	0.000789317	0.999739	15	216	extrinsic apoptotic signaling pathway	BP	0.04727
GO:0032620	0.000808166	0.999917	5	28	interleukin-17 production	BP	0.0480906
GO:0070293	0.000809084	0.999946	4	16	renal absorption	BP	0.0480906
GO:2001242	0.000812076	0.99977	12	153	regulation of intrinsic apoptotic signaling pathway	BP	0.0480906
GO:0002888	0.000824612	0.999915	5	28	positive regulation of myeloid leukocyte mediated immunity	BP	0.0485323
GO:0060326	0.000825629	0.999703	17	272	cell chemotaxis	BP	0.0485323
GO:0032958	0.000829308	0.999915	5	27	inositol phosphate biosynthetic process	BP	0.0485694
GO:0120162	0.000844087	0.999814	9	92	positive regulation of cold-induced thermogenesis	BP	0.0492538
GO:0003430	0.00085257	1	2	2	growth plate cartilage chondrocyte growth	BP	0.0495673
GO:1902903	0.000860035	0.99966	20	329	regulation of supramolecular fiber organization	BP	0.0498195
GO:0045597	0.000898534	0.999515	42	913	positive regulation of cell differentiation	BP	0.0518611
GO:0031589	0.000906234	0.99964	20	324	cell-substrate adhesion	BP	0.0521166
GO:0045604	0.000921007	0.999843	7	55	regulation of epidermal cell differentiation	BP	0.0527444
GO:0043300	0.000923772	0.999871	6	42	regulation of leukocyte degranulation	BP	0.0527444
GO:0060056	0.000928003	0.999969	3	8	mammary gland involution	BP	0.0527967
GO:0072659	0.000954788	0.999665	16	239	protein localization to plasma membrane	BP	0.0541273
GO:0034105	0.000968069	0.999896	5	29	positive regulation of tissue remodeling	BP	0.0546856
GO:1901137	0.000983001	0.999504	34	706	carbohydrate derivative biosynthetic process	BP	0.0553329
GO:0030162	0.000987385	0.999507	33	701	regulation of proteolysis	BP	0.0553839
GO:0006024	0.00101004	0.999748	10	108	glycosaminoglycan biosynthetic process	BP	0.0564037
GO:0097529	0.00101265	0.999688	13	185	myeloid leukocyte migration	BP	0.0564037
GO:0007010	0.00102256	0.999399	55	1291	cytoskeleton organization	BP	0.0565771
GO:0051250	0.00102286	0.999723	11	131	negative regulation of lymphocyte activation	BP	0.0565771
GO:0030041	0.00102996	0.999682	13	176	actin filament polymerization	BP	0.0567727
GO:0044092	0.00106648	0.999406	45	1034	negative regulation of molecular function	BP	0.0585829
GO:0031399	0.00107147	0.999336	68	1710	regulation of protein modification process	BP	0.0586549
GO:0050673	0.00107917	0.999554	21	359	epithelial cell proliferation	BP	0.0588737
GO:0032733	0.00108367	0.99988	5	30	positive regulation of interleukin-10 production	BP	0.0589176
GO:0007599	0.00109625	0.999569	19	317	hemostasis	BP	0.059357
GO:0035739	0.00110293	0.999961	3	8	CD4-positive, alpha-beta T cell proliferation	BP	0.059357
GO:2000561	0.00110293	0.999961	3	8	regulation of CD4-positive, alpha-beta T cell proliferation	BP	0.059357
GO:1903038	0.00111222	0.999719	10	112	negative regulation of leukocyte cell-cell adhesion	BP	0.0595225
GO:0009100	0.00111348	0.999528	22	386	glycoprotein metabolic process	BP	0.0595225
GO:0032970	0.00113934	0.999527	21	361	regulation of actin filament-based process	BP	0.0605907
GO:0072359	0.00114107	0.999363	45	1010	circulatory system development	BP	0.0605907
GO:0015711	0.00114874	0.999491	24	440	organic anion transport	BP	0.0607954
GO:0098656	0.00117453	0.999564	17	261	anion transmembrane transport	BP	0.0618933
GO:0050891	0.00117725	0.99979	7	59	multicellular organismal water homeostasis	BP	0.0618933
GO:0001865	0.00119555	0.999957	3	8	NK T cell differentiation	BP	0.0626484
GO:0040017	0.0012098	0.999434	27	521	positive regulation of locomotion	BP	0.0631873
GO:0051336	0.00124724	0.999275	51	1216	regulation of hydrolase activity	BP	0.0649297
GO:0045766	0.001265	0.999623	12	159	positive regulation of angiogenesis	BP	0.06564
GO:0008284	0.00129632	0.999303	39	853	positive regulation of cell proliferation	BP	0.0670465
GO:0006749	0.00130595	0.999802	6	49	glutathione metabolic process	BP	0.0673261
GO:0015698	0.00133312	0.999577	13	175	inorganic anion transport	BP	0.068505
GO:0006023	0.00134251	0.999652	10	112	aminoglycan biosynthetic process	BP	0.0687656
GO:0001819	0.00138435	0.999403	22	400	positive regulation of cytokine production	BP	0.0706819
GO:0046683	0.00140339	0.999604	11	134	response to organophosphorus	BP	0.070993
GO:0106106	0.00140743	0.999602	11	138	cold-induced thermogenesis	BP	0.070993
GO:0120161	0.00140743	0.999602	11	138	regulation of cold-induced thermogenesis	BP	0.070993
GO:0008154	0.00140827	0.999527	14	204	actin polymerization or depolymerization	BP	0.070993
GO:0006793	0.00141951	0.999028	110	3089	phosphorus metabolic process	BP	0.0713338
GO:0051403	0.00143547	0.999456	17	271	stress-activated MAPK cascade	BP	0.071909
GO:0031639	0.00144981	0.999882	4	20	plasminogen activation	BP	0.0723995
GO:0032269	0.00146075	0.99919	42	959	negative regulation of cellular protein metabolic process	BP	0.0727181
GO:0050865	0.00147194	0.999313	26	500	regulation of cell activation	BP	0.073047
GO:0006796	0.00150721	0.998967	109	3062	phosphate-containing compound metabolic process	BP	0.0745649
GO:0046642	0.00153276	0.999936	3	9	negative regulation of alpha-beta T cell proliferation	BP	0.0755653
GO:0050863	0.00153692	0.999395	18	297	regulation of T cell activation	BP	0.0755653
GO:0051493	0.0015569	0.99927	26	498	regulation of cytoskeleton organization	BP	0.0763122
GO:0046718	0.00157933	0.99958	10	119	viral entry into host cell	BP	0.0771741
GO:0022407	0.0016336	0.999301	21	371	regulation of cell-cell adhesion	BP	0.079582
GO:0001817	0.00165051	0.999177	30	616	regulation of cytokine production	BP	0.0801604
GO:0006897	0.0016986	0.999132	32	665	endocytosis	BP	0.0822453
GO:0098758	0.00172604	0.999986	2	3	response to interleukin-8	BP	0.0829209
GO:0098759	0.00172604	0.999986	2	3	cellular response to interleukin-8	BP	0.0829209
GO:0031098	0.00173212	0.999311	18	299	stress-activated protein kinase signaling cascade	BP	0.0829209
GO:0044281	0.00173337	0.998887	73	1928	small molecule metabolic process	BP	0.0829209
GO:0030104	0.00174657	0.999665	7	63	water homeostasis	BP	0.0833018
GO:0043069	0.00179518	0.999016	39	877	negative regulation of programmed cell death	BP	0.0851534
GO:0009792	0.00179608	0.999111	29	577	embryo development ending in birth or egg hatching	BP	0.0851534
GO:0038127	0.00181024	0.999472	11	139	ERBB signaling pathway	BP	0.0855703
GO:1903037	0.00190895	0.999257	17	279	regulation of leukocyte cell-cell adhesion	BP	0.089969
GO:0032804	0.00192019	0.999983	2	3	negative regulation of low-density lipoprotein particle receptor catabolic process	BP	0.0902322
GO:0001954	0.00195256	0.99968	6	49	positive regulation of cell-matrix adhesion	BP	0.0914831
GO:0098657	0.00201001	0.998919	36	781	import into cell	BP	0.0938986
GO:0001659	0.00202203	0.999362	12	166	temperature homeostasis	BP	0.0941839
GO:0051490	0.00203168	0.999982	2	3	negative regulation of filopodium assembly	BP	0.0943575
GO:0061436	0.00208555	0.999812	4	20	establishment of skin barrier	BP	0.0963031
GO:0042758	0.00208566	0.9999	3	10	long-chain fatty acid catabolic process	BP	0.0963031
GO:0030593	0.00209318	0.999522	8	94	neutrophil chemotaxis	BP	0.0963709
GO:0002523	0.00210089	0.999896	3	11	leukocyte migration involved in inflammatory response	BP	0.0964471
GO:0007113	0.00212097	0.999981	2	3	endomitotic cell cycle	BP	0.0970891
GO:0034103	0.0021367	0.999574	7	66	regulation of tissue remodeling	BP	0.0975291
GO:0051238	0.0021538	0.999891	3	12	sequestering of metal ion	BP	0.0978272
GO:0043009	0.00216143	0.998931	28	558	chordate embryonic development	BP	0.0978272
GO:0033078	0.00216166	0.99998	2	3	extrathymic T cell differentiation	BP	0.0978272
GO:0010469	0.00219812	0.998975	24	500	regulation of signaling receptor activity	BP	0.0991467
GO:0007596	0.00220326	0.999103	18	312	blood coagulation	BP	0.0991467
GO:0016095	0.0022484	0.999979	2	3	polyprenol catabolic process	BP	0.100893
GO:0006979	0.0022654	0.998982	22	422	response to oxidative stress	BP	0.101175
GO:1990845	0.00226738	0.999318	11	146	adaptive thermogenesis	BP	0.101175
GO:0000103	0.00230476	0.999978	2	3	sulfate assimilation	BP	0.102511
GO:0010648	0.00231019	0.998602	53	1280	negative regulation of cell communication	BP	0.102511
GO:1901264	0.00236796	0.999519	7	67	carbohydrate derivative transport	BP	0.104727
GO:0050817	0.00237328	0.999027	18	314	coagulation	BP	0.104727
GO:0003018	0.00242418	0.999264	11	147	vascular process in circulatory system	BP	0.106432
GO:0043066	0.00243182	0.998653	38	863	negative regulation of apoptotic process	BP	0.106432
GO:0007160	0.00243273	0.999132	14	209	cell-matrix adhesion	BP	0.106432
GO:0001890	0.00244355	0.999258	11	145	placenta development	BP	0.106432
GO:1901566	0.00244532	0.998439	66	1753	organonitrogen compound biosynthetic process	BP	0.106432
GO:0023057	0.00247394	0.998497	53	1284	negative regulation of signaling	BP	0.107384
GO:1990778	0.00248698	0.999006	17	288	protein localization to cell periphery	BP	0.107657
GO:0051017	0.00257264	0.999213	11	145	actin filament bundle assembly	BP	0.110769
GO:0046902	0.00257278	0.999469	7	69	regulation of mitochondrial membrane permeability	BP	0.110769
GO:0042098	0.00260618	0.999151	12	172	T cell proliferation	BP	0.111701
GO:0007589	0.00261394	0.999382	8	89	body fluid secretion	BP	0.111701
GO:0043542	0.00261599	0.999101	13	192	endothelial cell migration	BP	0.111701
GO:0030595	0.00262248	0.999097	13	204	leukocyte chemotaxis	BP	0.111701
GO:0043410	0.00264178	0.998711	26	527	positive regulation of MAPK cascade	BP	0.112223
GO:0001676	0.0026533	0.999303	9	106	long-chain fatty acid metabolic process	BP	0.112412
GO:0043647	0.00272533	0.999432	7	67	inositol phosphate metabolic process	BP	0.114977
GO:0060548	0.00272826	0.998444	41	957	negative regulation of cell death	BP	0.114977
GO:0006811	0.00284642	0.998201	61	1564	ion transport	BP	0.11964
GO:0002823	0.00285752	0.999599	5	35	negative regulation of adaptive immune response based on somatic recombination of immune receptors built from immunoglobulin superfamily domains	BP	0.11979
GO:1902476	0.00291653	0.9993	8	86	chloride transmembrane transport	BP	0.121909
GO:0032494	0.00292336	0.999838	3	11	response to peptidoglycan	BP	0.121909
GO:0048771	0.00296929	0.999074	11	150	tissue remodeling	BP	0.123387
GO:0007169	0.00297431	0.998438	31	663	transmembrane receptor protein tyrosine kinase signaling pathway	BP	0.123387
GO:0006821	0.00299669	0.999199	9	106	chloride transport	BP	0.123993
GO:0061572	0.00303657	0.999051	11	148	actin filament bundle organization	BP	0.125318
GO:0033561	0.0030518	0.999691	4	22	regulation of water loss via skin	BP	0.12562
GO:0043616	0.00306658	0.999561	5	36	keratinocyte proliferation	BP	0.125904
GO:0035590	0.00317129	0.999675	4	22	purinergic nucleotide receptor signaling pathway	BP	0.1294
GO:0030260	0.00319235	0.999062	10	131	entry into host cell	BP	0.1294
GO:0044409	0.00319235	0.999062	10	131	entry into host	BP	0.1294
GO:0051806	0.00319235	0.999062	10	131	entry into cell of other organism involved in symbiotic interaction	BP	0.1294
GO:0051828	0.00319235	0.999062	10	131	entry into other organism involved in symbiotic interaction	BP	0.1294
GO:0009629	0.00331814	0.999807	3	11	response to gravity	BP	0.134157
GO:0001906	0.00333299	0.999013	10	139	cell killing	BP	0.13438
GO:0051047	0.00334081	0.998512	20	380	positive regulation of secretion	BP	0.13438
GO:0008064	0.00334894	0.998874	12	176	regulation of actin polymerization or depolymerization	BP	0.13438
GO:0098661	0.00336723	0.999083	9	108	inorganic anion transmembrane transport	BP	0.134774
GO:0032103	0.00342174	0.998631	16	282	positive regulation of response to external stimulus	BP	0.136479
GO:0006508	0.00342871	0.997792	64	1692	proteolysis	BP	0.136479
GO:0032872	0.00344259	0.998722	14	222	regulation of stress-activated MAPK cascade	BP	0.136479
GO:2001243	0.0034441	0.999148	8	91	negative regulation of intrinsic apoptotic signaling pathway	BP	0.136479
GO:0030832	0.00351715	0.99881	12	177	regulation of actin filament length	BP	0.139028
GO:0043534	0.00358769	0.999013	9	110	blood vessel endothelial cell migration	BP	0.140635
GO:0030833	0.0035903	0.998851	11	156	regulation of actin filament polymerization	BP	0.140635
GO:0030193	0.00360619	0.999206	7	74	regulation of blood coagulation	BP	0.140635
GO:1900046	0.00360619	0.999206	7	74	regulation of hemostasis	BP	0.140635
GO:0030038	0.00361077	0.999101	8	89	contractile actin filament bundle assembly	BP	0.140635
GO:0043149	0.00361077	0.999101	8	89	stress fiber assembly	BP	0.140635
GO:0008637	0.00366282	0.998987	9	116	apoptotic mitochondrial changes	BP	0.142141
GO:0032660	0.0036673	0.999605	4	24	regulation of interleukin-17 production	BP	0.142141
GO:0010839	0.00371122	0.999771	3	12	negative regulation of keratinocyte proliferation	BP	0.143495
GO:0070302	0.00374728	0.998595	14	224	regulation of stress-activated protein kinase signaling cascade	BP	0.144538
GO:0050873	0.00382213	0.99942	5	39	brown fat cell differentiation	BP	0.147069
GO:0002695	0.00388223	0.998744	11	155	negative regulation of leukocyte activation	BP	0.148533
GO:0002521	0.00388317	0.998108	24	480	leukocyte differentiation	BP	0.148533
GO:1903553	0.00388815	0.999932	2	4	positive regulation of extracellular exosome assembly	BP	0.148533
GO:0051132	0.00390031	0.999755	3	12	NK T cell activation	BP	0.148641
GO:0033008	0.0039365	0.999748	3	13	positive regulation of mast cell activation involved in immune response	BP	0.149306
GO:0043306	0.0039365	0.999748	3	13	positive regulation of mast cell degranulation	BP	0.149306
GO:0070498	0.00397396	0.999242	6	55	interleukin-1-mediated signaling pathway	BP	0.1501
GO:0043315	0.00398569	0.999929	2	4	positive regulation of neutrophil degranulation	BP	0.1501
GO:1902565	0.00398569	0.999929	2	4	positive regulation of neutrophil activation	BP	0.1501
GO:0046649	0.00400772	0.9979	29	622	lymphocyte activation	BP	0.150303
GO:0045621	0.00400997	0.998983	8	91	positive regulation of lymphocyte differentiation	BP	0.150303
GO:0051704	0.00403857	0.997266	80	2228	multi-organism process	BP	0.150667
GO:0007266	0.00403864	0.998539	13	198	Rho protein signal transduction	BP	0.150667
GO:2000645	0.00404806	0.999928	2	4	negative regulation of receptor catabolic process	BP	0.150667
GO:0002820	0.00406311	0.999376	5	38	negative regulation of adaptive immune response	BP	0.150875
GO:0019320	0.00408626	0.999216	6	55	hexose catabolic process	BP	0.151382
GO:0071593	0.0041687	0.999924	2	4	lymphocyte aggregation	BP	0.153829
GO:0045595	0.00417163	0.997289	64	1659	regulation of cell differentiation	BP	0.153829
GO:0007167	0.00423756	0.99752	41	963	enzyme linked receptor protein signaling pathway	BP	0.155899
GO:0036100	0.00434332	0.99992	2	4	leukotriene catabolic process	BP	0.158691
GO:0036101	0.00434332	0.99992	2	4	leukotriene B4 catabolic process	BP	0.158691
GO:0036102	0.00434332	0.99992	2	4	leukotriene B4 metabolic process	BP	0.158691
GO:0042110	0.00435525	0.997931	22	432	T cell activation	BP	0.158762
GO:0032740	0.00437918	0.999708	3	13	positive regulation of interleukin-17 production	BP	0.15927
GO:0031581	0.00440829	0.999711	3	12	hemidesmosome assembly	BP	0.159964
GO:0090559	0.00444288	0.998982	7	77	regulation of membrane permeability	BP	0.160825
GO:0030837	0.00445221	0.99913	6	56	negative regulation of actin filament polymerization	BP	0.160825
GO:0006959	0.00455974	0.9984	12	204	humoral immune response	BP	0.163908
GO:0050818	0.00457162	0.998947	7	77	regulation of coagulation	BP	0.163908
GO:0016485	0.0045766	0.998243	14	237	protein processing	BP	0.163908
GO:0035723	0.00458902	0.999689	3	13	interleukin-15-mediated signaling pathway	BP	0.163908
GO:0071350	0.00458902	0.999689	3	13	cellular response to interleukin-15	BP	0.163908
GO:1902533	0.00461337	0.997268	42	1019	positive regulation of intracellular signal transduction	BP	0.164409
GO:1900138	0.00469539	0.99991	2	4	negative regulation of phospholipase A2 activity	BP	0.166959
GO:0007219	0.00476993	0.998322	12	180	Notch signaling pathway	BP	0.168914
GO:0007212	0.00477158	0.999236	5	40	dopamine receptor signaling pathway	BP	0.168914
GO:1901701	0.00480671	0.997128	43	1042	cellular response to oxygen-containing compound	BP	0.169457
GO:0001973	0.00481047	0.999669	3	13	adenosine receptor signaling pathway	BP	0.169457
GO:0001933	0.00482755	0.997777	20	379	negative regulation of protein phosphorylation	BP	0.169457
GO:0051128	0.00483848	0.99666	86	2385	regulation of cellular component organization	BP	0.169457
GO:0044272	0.00484012	0.998293	12	183	sulfur compound biosynthetic process	BP	0.169457
GO:0006629	0.0048959	0.996919	53	1353	lipid metabolic process	BP	0.17072
GO:0003431	0.00490082	0.999903	2	4	growth plate cartilage chondrocyte development	BP	0.17072
GO:0030203	0.00491294	0.99836	11	157	glycosaminoglycan metabolic process	BP	0.17072
GO:0003415	0.00491904	0.999903	2	4	chondrocyte hypertrophy	BP	0.17072
GO:0006066	0.00493104	0.99783	18	331	alcohol metabolic process	BP	0.170764
GO:0045785	0.00495049	0.997715	20	383	positive regulation of cell adhesion	BP	0.171066
GO:0002694	0.00499363	0.997556	23	466	regulation of leukocyte activation	BP	0.172183
GO:0030879	0.0050125	0.998427	10	138	mammary gland development	BP	0.17246
GO:0070371	0.00506377	0.997825	17	309	ERK1 and ERK2 cascade	BP	0.173849
GO:0032802	0.00512341	0.999634	3	14	low-density lipoprotein particle receptor catabolic process	BP	0.175518
GO:0043508	0.00516661	0.999635	3	13	negative regulation of JUN kinase activity	BP	0.176618
GO:0030206	0.00527272	0.999367	4	25	chondroitin sulfate biosynthetic process	BP	0.17986
GO:0016266	0.00534251	0.998913	6	59	O-glycan processing	BP	0.181851
GO:0010155	0.00537189	0.999605	3	15	regulation of proton transport	BP	0.182461
GO:0045408	0.00541496	0.999605	3	14	regulation of interleukin-6 biosynthetic process	BP	0.183123
GO:0070661	0.00542316	0.997797	15	263	leukocyte proliferation	BP	0.183123
GO:0014070	0.00542587	0.996865	37	867	response to organic cyclic compound	BP	0.183123
GO:0010837	0.00545817	0.999335	4	26	regulation of keratinocyte proliferation	BP	0.183824
GO:0044706	0.00556073	0.997905	13	213	multi-multicellular organism process	BP	0.186883
GO:0032989	0.00560718	0.9966	44	1061	cellular component morphogenesis	BP	0.187741
GO:0007006	0.00560983	0.998339	9	127	mitochondrial membrane organization	BP	0.187741
GO:0006469	0.00563375	0.997876	13	208	negative regulation of protein kinase activity	BP	0.188069
GO:0032602	0.00564325	0.998646	7	80	chemokine production	BP	0.188069
GO:1902105	0.00568031	0.997681	15	256	regulation of leukocyte differentiation	BP	0.188909
GO:0033559	0.00570031	0.998462	8	97	unsaturated fatty acid metabolic process	BP	0.189179
GO:0001701	0.0057141	0.997516	17	305	in utero embryonic development	BP	0.189242
GO:0051591	0.005757	0.998445	8	96	response to cAMP	BP	0.190268
GO:0070672	0.00581703	0.999565	3	14	response to interleukin-15	BP	0.191674
GO:0006493	0.00582362	0.998421	8	100	protein O-linked glycosylation	BP	0.191674
GO:2000515	0.00584215	0.999275	4	26	negative regulation of CD4-positive, alpha-beta T cell activation	BP	0.191888
GO:0002250	0.00596537	0.997259	19	365	adaptive immune response	BP	0.195532
GO:0043062	0.0059914	0.997185	20	387	extracellular structure organization	BP	0.195933
GO:0045921	0.00600222	0.998543	7	80	positive regulation of exocytosis	BP	0.195933
GO:0002703	0.00601684	0.997817	12	189	regulation of leukocyte mediated immunity	BP	0.195951
GO:0045600	0.00602736	0.998741	6	60	positive regulation of fat cell differentiation	BP	0.195951
GO:0051049	0.00606335	0.995987	64	1708	regulation of transport	BP	0.196719
GO:0051046	0.00609228	0.996601	32	732	regulation of secretion	BP	0.197256
GO:0045198	0.00636636	0.999508	3	14	establishment of epithelial cell apical/basal polarity	BP	0.205712
GO:0009719	0.00638798	0.995829	59	1545	response to endogenous stimulus	BP	0.205968
GO:0033043	0.00640012	0.996005	48	1209	regulation of organelle organization	BP	0.205968
GO:2001212	0.00644191	0.9995	3	14	regulation of vasculogenesis	BP	0.206639
GO:0098869	0.00644776	0.998406	7	91	cellular oxidant detoxification	BP	0.206639
GO:0042089	0.00645991	0.998216	8	102	cytokine biosynthetic process	BP	0.206639
GO:0071901	0.00655594	0.998014	9	121	negative regulation of protein serine/threonine kinase activity	BP	0.209291
GO:0097066	0.00664142	0.999141	4	27	response to thyroid hormone	BP	0.211206
GO:0051092	0.00664245	0.997826	10	145	positive regulation of NF-kappaB transcription factor activity	BP	0.211206
GO:0006691	0.00666997	0.999128	4	30	leukotriene metabolic process	BP	0.211659
GO:0032233	0.00668909	0.99857	6	61	positive regulation of actin filament bundle assembly	BP	0.211843
GO:0032930	0.00671486	0.999459	3	16	positive regulation of superoxide anion generation	BP	0.212238
GO:0042326	0.00675246	0.996727	21	418	negative regulation of phosphorylation	BP	0.212641
GO:0001909	0.00675432	0.998121	8	102	leukocyte mediated cytotoxicity	BP	0.212641
GO:0007229	0.00680944	0.998105	8	99	integrin-mediated signaling pathway	BP	0.213953
GO:0070948	0.00683289	0.999815	2	5	regulation of neutrophil mediated cytotoxicity	BP	0.214232
GO:1902339	0.00685865	0.999814	2	5	positive regulation of apoptotic process involved in morphogenesis	BP	0.214232
GO:1904747	0.00685865	0.999814	2	5	positive regulation of apoptotic process involved in development	BP	0.214232
GO:0042107	0.00687353	0.998081	8	103	cytokine metabolic process	BP	0.214277
GO:0045087	0.00689395	0.996119	32	755	innate immune response	BP	0.214493
GO:0050880	0.00695625	0.997871	9	124	regulation of blood vessel size	BP	0.21601
GO:2001236	0.00703117	0.997678	10	148	regulation of extrinsic apoptotic signaling pathway	BP	0.217912
GO:0042129	0.00704957	0.997672	10	147	regulation of T cell proliferation	BP	0.218058
GO:0008015	0.00707605	0.99649	22	457	blood circulation	BP	0.218452
GO:1903532	0.00714979	0.996733	18	352	positive regulation of secretion by cell	BP	0.220302
GO:1901523	0.00728158	0.999796	2	5	icosanoid catabolic process	BP	0.223892
GO:0051604	0.00730326	0.996831	16	305	protein maturation	BP	0.223892
GO:0035150	0.00730846	0.997745	9	125	regulation of tube size	BP	0.223892
GO:0002009	0.00738335	0.996263	23	471	morphogenesis of an epithelium	BP	0.225331
GO:0042554	0.00738371	0.999006	4	30	superoxide anion generation	BP	0.225331
GO:0046651	0.0074328	0.996978	14	247	lymphocyte proliferation	BP	0.225834
GO:1901685	0.00744548	0.999367	3	18	glutathione derivative metabolic process	BP	0.225834
GO:1901687	0.00744548	0.999367	3	18	glutathione derivative biosynthetic process	BP	0.225834
GO:0006022	0.00747892	0.997352	11	166	aminoglycan metabolic process	BP	0.225834
GO:0060443	0.00748203	0.998654	5	45	mammary gland morphogenesis	BP	0.225834
GO:0098771	0.00748528	0.995845	30	686	inorganic ion homeostasis	BP	0.225834
GO:0051346	0.00758809	0.996351	20	416	negative regulation of hydrolase activity	BP	0.228503
GO:0050801	0.00769853	0.995632	32	746	ion homeostasis	BP	0.231317
GO:0003014	0.00771057	0.997805	8	103	renal system process	BP	0.231317
GO:0120032	0.00789516	0.997181	11	171	regulation of plasma membrane bounded cell projection assembly	BP	0.23641
GO:0031347	0.00793805	0.99562	29	664	regulation of defense response	BP	0.237248
GO:0001655	0.00796292	0.996415	17	317	urogenital system development	BP	0.237546
GO:2001185	0.00799357	0.999321	3	15	regulation of CD8-positive, alpha-beta T cell activation	BP	0.237682
GO:0032943	0.00799732	0.99672	14	249	mononuclear cell proliferation	BP	0.237682
GO:0006884	0.00809421	0.998888	4	28	cell volume homeostasis	BP	0.240113
GO:0046640	0.00811357	0.998881	4	29	regulation of alpha-beta T cell proliferation	BP	0.24024
GO:0046685	0.0081735	0.998867	4	30	response to arsenic-containing substance	BP	0.241566
GO:1990748	0.0082109	0.997872	7	95	cellular detoxification	BP	0.242222
GO:0042226	0.00824675	0.999284	3	16	interleukin-6 biosynthetic process	BP	0.242829
GO:1903551	0.00839314	0.999725	2	6	regulation of extracellular exosome assembly	BP	0.246079
GO:0045618	0.00839961	0.999273	3	15	positive regulation of keratinocyte differentiation	BP	0.246079
GO:0030033	0.00841027	0.999265	3	16	microvillus assembly	BP	0.246079
GO:1902644	0.00843736	0.999261	3	16	tertiary alcohol metabolic process	BP	0.246079
GO:1903305	0.0084473	0.997135	10	147	regulation of regulated secretory pathway	BP	0.246079
GO:0046365	0.00844979	0.998097	6	65	monosaccharide catabolic process	BP	0.246079
GO:0060491	0.00862365	0.996882	11	173	regulation of cell projection assembly	BP	0.250684
GO:0003013	0.00868476	0.995612	22	465	circulatory system process	BP	0.252001
GO:0000902	0.00885852	0.994606	40	968	cell morphogenesis	BP	0.256494
GO:0045601	0.00887181	0.998741	4	30	regulation of endothelial cell differentiation	BP	0.256494
GO:0014074	0.00891131	0.996953	10	148	response to purine-containing compound	BP	0.256958
GO:0032526	0.00892134	0.997395	8	104	response to retinoic acid	BP	0.256958
GO:0051091	0.00893628	0.996286	14	249	positive regulation of DNA-binding transcription factor activity	BP	0.256958
GO:0006750	0.00901576	0.999184	3	17	glutathione biosynthetic process	BP	0.258777
GO:0015849	0.00908746	0.995962	16	300	organic acid transport	BP	0.259898
GO:0046942	0.00908746	0.995962	16	300	carboxylic acid transport	BP	0.259898
GO:0071417	0.00919066	0.995115	25	541	cellular response to organonitrogen compound	BP	0.262378
GO:0030032	0.00923263	0.997881	6	65	lamellipodium assembly	BP	0.263105
GO:0038128	0.00933211	0.998656	4	30	ERBB2 signaling pathway	BP	0.265465
GO:0032803	0.00941067	0.999672	2	6	regulation of low-density lipoprotein particle receptor catabolic process	BP	0.267069
GO:0016115	0.00942868	0.999671	2	6	terpenoid catabolic process	BP	0.267069
GO:0034446	0.0094388	0.997501	7	83	substrate adhesion-dependent cell spreading	BP	0.267069
GO:0055114	0.0095061	0.994258	38	961	oxidation-reduction process	BP	0.268497
GO:0006754	0.00956055	0.997167	8	112	ATP biosynthetic process	BP	0.269557
GO:0043506	0.00969448	0.997416	7	86	regulation of JUN kinase activity	BP	0.27285
GO:0017157	0.00981157	0.996201	12	199	regulation of exocytosis	BP	0.275659
GO:0010810	0.00983717	0.99619	12	198	regulation of cell-substrate adhesion	BP	0.275891
GO:0071895	0.0098884	0.999646	2	6	odontoblast differentiation	BP	0.27684
GO:0050650	0.00996225	0.998537	4	30	chondroitin sulfate proteoglycan biosynthetic process	BP	0.278419
GO:0010544	0.0102619	0.999026	3	17	negative regulation of platelet activation	BP	0.286291
GO:0051701	0.0103705	0.995953	12	203	interaction with host	BP	0.288816
GO:2001179	0.0103959	0.999618	2	6	regulation of interleukin-10 secretion	BP	0.289016
GO:0019725	0.0106472	0.993611	36	884	cellular homeostasis	BP	0.294711
GO:0007249	0.0106556	0.995475	14	256	I-kappaB kinase/NF-kappaB signaling	BP	0.294711
GO:0033005	0.0106562	0.998967	3	18	positive regulation of mast cell activation	BP	0.294711
GO:0051153	0.0107745	0.997066	7	89	regulation of striated muscle cell differentiation	BP	0.297466
GO:1901568	0.0108642	0.996167	10	156	fatty acid derivative metabolic process	BP	0.299423
GO:0071243	0.0109261	0.998931	3	18	cellular response to arsenic-containing substance	BP	0.300611
GO:0061458	0.01099	0.994525	20	413	reproductive system development	BP	0.301846
GO:0070663	0.0110227	0.995661	12	207	regulation of leukocyte proliferation	BP	0.301984
GO:0070166	0.0110385	0.998924	3	17	enamel mineralization	BP	0.301984
GO:2000562	0.0110519	0.999581	2	6	negative regulation of CD4-positive, alpha-beta T cell proliferation	BP	0.301984
GO:0046631	0.0111341	0.996321	9	131	alpha-beta T cell activation	BP	0.302875
GO:0060426	0.0111532	0.999575	2	6	lung vasculature development	BP	0.302875
GO:0045580	0.0111751	0.996305	9	131	regulation of T cell differentiation	BP	0.302875
GO:0001892	0.0111896	0.996933	7	87	embryonic placenta development	BP	0.302875
GO:0002684	0.0111968	0.993163	38	951	positive regulation of immune system process	BP	0.302875
GO:0019058	0.0111986	0.995054	15	283	viral life cycle	BP	0.302875
GO:0097067	0.0112583	0.998894	3	17	cellular response to thyroid hormone stimulus	BP	0.303687
GO:1901142	0.0112812	0.999568	2	6	insulin metabolic process	BP	0.303687
GO:0002526	0.011299	0.99625	9	140	acute inflammatory response	BP	0.303687
GO:0010243	0.0113049	0.993139	37	911	response to organonitrogen compound	BP	0.303687
GO:0051136	0.011407	0.99956	2	6	regulation of NK T cell differentiation	BP	0.305916
GO:0033673	0.0114454	0.995278	13	227	negative regulation of kinase activity	BP	0.306081
GO:0009612	0.0114516	0.995471	12	203	response to mechanical stimulus	BP	0.306081
GO:0045656	0.0115024	0.999555	2	6	negative regulation of monocyte differentiation	BP	0.306922
GO:0032693	0.0115574	0.998854	3	17	negative regulation of interleukin-10 production	BP	0.307876
GO:0001952	0.0116416	0.996432	8	110	regulation of cell-matrix adhesion	BP	0.309602
GO:1903307	0.0116827	0.997641	5	50	positive regulation of regulated secretory pathway	BP	0.310176
GO:0007179	0.0117572	0.995558	11	176	transforming growth factor beta receptor signaling pathway	BP	0.311636
GO:0060674	0.0117886	0.998177	4	31	placenta blood vessel development	BP	0.311757
GO:0009790	0.011801	0.992769	38	928	embryo development	BP	0.311757
GO:0060425	0.0119084	0.997584	5	50	lung morphogenesis	BP	0.31365
GO:0050678	0.011912	0.994543	16	308	regulation of epithelial cell proliferation	BP	0.31365
GO:0022604	0.0119717	0.99377	22	466	regulation of cell morphogenesis	BP	0.314702
GO:0032272	0.012041	0.997066	6	69	negative regulation of protein polymerization	BP	0.316002
GO:0071971	0.0121868	0.999487	2	7	extracellular exosome assembly	BP	0.319301
GO:0051249	0.0123063	0.993921	19	393	regulation of lymphocyte activation	BP	0.321903
GO:0048878	0.0124026	0.992188	42	1075	chemical homeostasis	BP	0.32389
GO:0031579	0.0124971	0.998706	3	19	membrane raft organization	BP	0.325749
GO:0001913	0.0125239	0.997425	5	51	T cell mediated cytotoxicity	BP	0.325749
GO:0042035	0.0125351	0.996481	7	92	regulation of cytokine biosynthetic process	BP	0.325749
GO:0032652	0.0126119	0.99689	6	72	regulation of interleukin-1 production	BP	0.326365
GO:0035089	0.0126187	0.998697	3	18	establishment of apical/basal cell polarity	BP	0.326365
GO:0051494	0.0126203	0.995741	9	134	negative regulation of cytoskeleton organization	BP	0.326365
GO:0072001	0.0126641	0.994326	15	281	renal system development	BP	0.326967
GO:0043407	0.0127235	0.996862	6	69	negative regulation of MAP kinase activity	BP	0.327969
GO:0019184	0.0127854	0.998665	3	19	nonribosomal peptide biosynthetic process	BP	0.328981
GO:0007565	0.012804	0.995096	11	187	female pregnancy	BP	0.328981
GO:0033029	0.0130114	0.999433	2	7	regulation of neutrophil apoptotic process	BP	0.333772
GO:0007254	0.0130698	0.994735	12	209	JNK cascade	BP	0.33473
GO:0051348	0.0131135	0.994287	14	258	negative regulation of transferase activity	BP	0.335311
GO:1901135	0.0131795	0.991576	44	1161	carbohydrate derivative metabolic process	BP	0.336457
GO:0032675	0.0132275	0.995845	8	117	regulation of interleukin-6 production	BP	0.337141
GO:0060562	0.0132513	0.993857	16	308	epithelial tube morphogenesis	BP	0.337211
GO:0007200	0.0132788	0.996233	7	90	phospholipase C-activating G protein-coupled receptor signaling pathway	BP	0.337371
GO:0050776	0.0133933	0.99189	35	868	regulation of immune response	BP	0.339659
GO:0045619	0.0134115	0.995113	10	158	regulation of lymphocyte differentiation	BP	0.339659
GO:0032928	0.0134369	0.998562	3	20	regulation of superoxide anion generation	BP	0.339762
GO:0032874	0.0135448	0.995054	10	162	positive regulation of stress-activated MAPK cascade	BP	0.341947
GO:0050794	0.0137177	0.989274	295	9905	regulation of cellular process	BP	0.345765
GO:0042092	0.0137846	0.997751	4	34	type 2 immune response	BP	0.346613
GO:0010634	0.0138117	0.995266	9	137	positive regulation of epithelial cell migration	BP	0.346613
GO:0010811	0.0138167	0.99563	8	114	positive regulation of cell-substrate adhesion	BP	0.346613
GO:0032731	0.0138458	0.997734	4	35	positive regulation of interleukin-1 beta production	BP	0.346799
GO:0032231	0.013871	0.996029	7	91	regulation of actin filament bundle assembly	BP	0.346884
GO:0098754	0.0140253	0.995952	7	110	detoxification	BP	0.350192
GO:0070304	0.014129	0.994807	10	163	positive regulation of stress-activated protein kinase signaling cascade	BP	0.35223
GO:0032388	0.0141606	0.994232	12	211	positive regulation of intracellular transport	BP	0.352466
GO:0032119	0.01426	0.999323	2	8	sequestering of zinc ion	BP	0.354387
GO:0035726	0.0143253	0.999343	2	7	common myeloid progenitor cell proliferation	BP	0.355456
GO:1902045	0.014359	1	1	1	negative regulation of Fas signaling pathway	BP	0.355738
GO:0034612	0.0144301	0.993857	13	244	response to tumor necrosis factor	BP	0.356735
GO:0043409	0.0144441	0.994676	10	159	negative regulation of MAPK cascade	BP	0.356735
GO:0072608	0.0145642	0.999327	2	7	interleukin-10 secretion	BP	0.359145
GO:0097707	0.014691	1	1	1	ferroptosis	BP	0.360597
GO:0110075	0.014691	1	1	1	regulation of ferroptosis	BP	0.360597
GO:0110076	0.014691	1	1	1	negative regulation of ferroptosis	BP	0.360597
GO:0051241	0.0147273	0.990569	43	1110	negative regulation of multicellular organismal process	BP	0.360931
GO:0032102	0.0147544	0.993263	15	296	negative regulation of response to external stimulus	BP	0.361042
GO:0046916	0.0148568	0.995674	7	101	cellular transition metal ion homeostasis	BP	0.362762
GO:0035771	0.0149031	0.999302	2	7	interleukin-4-mediated signaling pathway	BP	0.362762
GO:0035296	0.0149158	0.995213	8	117	regulation of tube diameter	BP	0.362762
GO:0097746	0.0149158	0.995213	8	117	regulation of blood vessel diameter	BP	0.362762
GO:1902107	0.0149736	0.994798	9	138	positive regulation of leukocyte differentiation	BP	0.363612
GO:0032755	0.0150125	0.996146	6	76	positive regulation of interleukin-6 production	BP	0.364001
GO:0045926	0.0150833	0.993543	13	243	negative regulation of growth	BP	0.36475
GO:0051258	0.015111	0.993296	14	268	protein polymerization	BP	0.36475
GO:0070372	0.0151121	0.993081	15	293	regulation of ERK1 and ERK2 cascade	BP	0.36475
GO:0003071	0.0152276	0.998293	3	20	renal system process involved in regulation of systemic arterial blood pressure	BP	0.366982
GO:0070555	0.0152601	0.994676	9	144	response to interleukin-1	BP	0.367039
GO:0030316	0.015276	0.995538	7	94	osteoclast differentiation	BP	0.367039
GO:0032801	0.0154155	0.997395	4	35	receptor catabolic process	BP	0.369832
GO:0009206	0.0154759	0.994995	8	122	purine ribonucleoside triphosphate biosynthetic process	BP	0.370722
GO:0010559	0.0155163	0.997363	4	37	regulation of glycoprotein biosynthetic process	BP	0.371132
GO:1901699	0.0155679	0.99123	26	596	cellular response to nitrogen compound	BP	0.371809
GO:0030859	0.0157127	0.998228	3	19	polarized epithelial cell differentiation	BP	0.374704
GO:0072678	0.0157403	0.996554	5	57	T cell migration	BP	0.374802
GO:0046636	0.0160485	0.99725	4	36	negative regulation of alpha-beta T cell activation	BP	0.381571
GO:0002696	0.0160898	0.992577	15	296	positive regulation of leukocyte activation	BP	0.381752
GO:0051222	0.0161194	0.991977	18	380	positive regulation of protein transport	BP	0.381752
GO:1901388	0.0161481	0.999211	2	7	regulation of transforming growth factor beta activation	BP	0.381752
GO:0046697	0.016152	0.998149	3	20	decidualization	BP	0.381752
GO:0002460	0.0161929	0.993004	13	242	adaptive immune response based on somatic recombination of immune receptors built from immunoglobulin superfamily domains	BP	0.382152
GO:0009145	0.0162628	0.994692	8	123	purine nucleoside triphosphate biosynthetic process	BP	0.383235
GO:0001781	0.0163141	0.999169	2	8	neutrophil apoptotic process	BP	0.383874
GO:0071347	0.0164527	0.99462	8	122	cellular response to interleukin-1	BP	0.386566
GO:0016093	0.0167857	0.999132	2	8	polyprenol metabolic process	BP	0.39349
GO:0007265	0.0167968	0.991268	20	427	Ras protein signal transduction	BP	0.39349
GO:0035732	0.0169383	1	1	1	nitric oxide storage	BP	0.39583
GO:0032495	0.0169464	0.998023	3	20	response to muramyl dipeptide	BP	0.39583
GO:0098542	0.0169735	0.991499	18	402	defense response to other organism	BP	0.395882
GO:0061162	0.0171769	0.997985	3	20	establishment of monopolar cell polarity	BP	0.400042
GO:0002532	0.0172065	0.99615	5	56	production of molecular mediator involved in inflammatory response	BP	0.400052
GO:0060312	0.0172276	0.999097	2	8	regulation of blood vessel remodeling	BP	0.400052
GO:0036065	0.0172909	0.997967	3	20	fucosylation	BP	0.400539
GO:0001822	0.0172989	0.992195	14	266	kidney development	BP	0.400539
GO:0001570	0.0175191	0.995352	6	74	vasculogenesis	BP	0.404082
GO:0060143	0.0175452	0.997915	3	21	positive regulation of syncytium formation by plasma membrane fusion	BP	0.404082
GO:0030638	0.0175787	0.999068	2	8	polyketide metabolic process	BP	0.404082
GO:0044597	0.0175787	0.999068	2	8	daunorubicin metabolic process	BP	0.404082
GO:0044598	0.0175787	0.999068	2	8	doxorubicin metabolic process	BP	0.404082
GO:0008150	0.0177229	0.988874	449	16068	biological_process	BP	0.406472
GO:1902686	0.0177337	0.996002	5	56	mitochondrial outer membrane permeabilization involved in programmed cell death	BP	0.406472
GO:0006977	0.0178714	0.995963	5	56	DNA damage response, signal transduction by p53 class mediator resulting in cell cycle arrest	BP	0.409039
GO:0050663	0.0180027	0.992747	11	198	cytokine secretion	BP	0.410617
GO:0055080	0.0180103	0.989497	28	675	cation homeostasis	BP	0.410617
GO:0014810	0.0180176	1	1	1	positive regulation of skeletal muscle contraction by regulation of release of sequestered calcium ion	BP	0.410617
GO:0065007	0.0180461	0.985902	328	11210	biological regulation	BP	0.410677
GO:0030858	0.0180853	0.995902	5	56	positive regulation of epithelial cell differentiation	BP	0.410982
GO:0009893	0.0182313	0.98624	111	3374	positive regulation of metabolic process	BP	0.413709
GO:0043270	0.0182761	0.991972	13	249	positive regulation of ion transport	BP	0.414137
GO:1902905	0.0183028	0.992611	11	194	positive regulation of supramolecular fiber organization	BP	0.414153
GO:2001138	0.0184345	0.998998	2	8	regulation of phospholipid transport	BP	0.415952
GO:2001140	0.0184345	0.998998	2	8	positive regulation of phospholipid transport	BP	0.415952
GO:2000514	0.0185318	0.995779	5	55	regulation of CD4-positive, alpha-beta T cell activation	BP	0.417555
GO:0010821	0.0186069	0.992852	10	173	regulation of mitochondrion organization	BP	0.418655
GO:0051683	0.0188861	0.99896	2	8	establishment of Golgi localization	BP	0.424338
GO:0006863	0.0190407	0.998947	2	8	purine nucleobase transport	BP	0.426138
GO:0032373	0.0190742	0.997661	3	21	positive regulation of sterol transport	BP	0.426138
GO:0032376	0.0190742	0.997661	3	21	positive regulation of cholesterol transport	BP	0.426138
GO:0060541	0.0190828	0.99225	11	192	respiratory system development	BP	0.426138
GO:1904951	0.0191204	0.990108	19	415	positive regulation of establishment of protein localization	BP	0.426138
GO:0090154	0.019188	0.998905	2	9	positive regulation of sphingolipid biosynthetic process	BP	0.426138
GO:2000304	0.019188	0.998905	2	9	positive regulation of ceramide biosynthetic process	BP	0.426138
GO:0043313	0.0192507	0.998929	2	8	regulation of neutrophil degranulation	BP	0.426138
GO:0072431	0.0192577	0.995563	5	57	signal transduction involved in mitotic G1 DNA damage checkpoint	BP	0.426138
GO:1902400	0.0192577	0.995563	5	57	intracellular signal transduction involved in G1 DNA damage checkpoint	BP	0.426138
GO:0046165	0.0192605	0.993011	9	146	alcohol biosynthetic process	BP	0.426138
GO:0033700	0.0194997	0.998854	2	10	phospholipid efflux	BP	0.430832
GO:0002685	0.0197387	0.992344	10	176	regulation of leukocyte migration	BP	0.435319
GO:0061339	0.0197574	0.997544	3	21	establishment or maintenance of monopolar cell polarity	BP	0.435319
GO:1903530	0.0198053	0.988357	28	678	regulation of secretion by cell	BP	0.435771
GO:0048608	0.0198433	0.989695	19	410	reproductive structure development	BP	0.436006
GO:1902254	0.0199453	0.997512	3	21	negative regulation of intrinsic apoptotic signaling pathway by p53 class mediator	BP	0.437642
GO:0002818	0.0201536	1	1	1	intracellular defense response	BP	0.44045
GO:0035794	0.0201625	0.995296	5	58	positive regulation of mitochondrial membrane permeability	BP	0.44045
GO:0032635	0.0201773	0.993146	8	126	interleukin-6 production	BP	0.44045
GO:0009201	0.0202083	0.993131	8	128	ribonucleoside triphosphate biosynthetic process	BP	0.44045
GO:0043122	0.0202842	0.991306	12	224	regulation of I-kappaB kinase/NF-kappaB signaling	BP	0.44045
GO:0080135	0.0202994	0.988165	27	645	regulation of cellular response to stress	BP	0.44045
GO:0006925	0.0203009	0.997439	3	22	inflammatory cell apoptotic process	BP	0.44045
GO:0001523	0.0203237	0.99441	6	80	retinoid metabolic process	BP	0.44045
GO:0045602	0.0203454	0.998834	2	8	negative regulation of endothelial cell differentiation	BP	0.44045
GO:0010519	0.0203518	0.998834	2	8	negative regulation of phospholipase activity	BP	0.44045
GO:0007264	0.0203868	0.988521	24	546	small GTPase mediated signal transduction	BP	0.44045
GO:0050670	0.020405	0.991624	11	199	regulation of lymphocyte proliferation	BP	0.44045
GO:0030853	0.0204882	0.998822	2	8	negative regulation of granulocyte differentiation	BP	0.441481
GO:0008630	0.0205082	0.993632	7	102	intrinsic apoptotic signaling pathway in response to DNA damage	BP	0.441481
GO:0046588	0.020668	1	1	1	negative regulation of calcium-dependent cell-cell adhesion	BP	0.44182
GO:0002764	0.0206822	0.988828	21	470	immune response-regulating signaling pathway	BP	0.44182
GO:0051172	0.0207165	0.985001	76	2209	negative regulation of nitrogen compound metabolic process	BP	0.44182
GO:0072413	0.0207177	0.995133	5	58	signal transduction involved in mitotic cell cycle checkpoint	BP	0.44182
GO:1902402	0.0207177	0.995133	5	58	signal transduction involved in mitotic DNA damage checkpoint	BP	0.44182
GO:1902403	0.0207177	0.995133	5	58	signal transduction involved in mitotic DNA integrity checkpoint	BP	0.44182
GO:0044419	0.0207181	0.987431	31	782	interspecies interaction between organisms	BP	0.44182
GO:0010944	0.0208528	0.998756	2	9	negative regulation of transcription by competitive promoter binding	BP	0.442858
GO:0032799	0.0208584	0.997341	3	22	low-density lipoprotein receptor particle metabolic process	BP	0.442858
GO:0045862	0.0208731	0.989787	16	338	positive regulation of proteolysis	BP	0.442858
GO:0010638	0.020878	0.988068	25	590	positive regulation of organelle organization	BP	0.442858
GO:0050886	0.0209802	0.994186	6	81	endocrine process	BP	0.444435
GO:0001993	0.0210489	0.998772	2	8	regulation of systemic arterial blood pressure by norepinephrine-epinephrine	BP	0.444778
GO:0045616	0.0210845	0.996071	4	37	regulation of keratinocyte differentiation	BP	0.444778
GO:1901698	0.021095	0.986533	38	986	response to nitrogen compound	BP	0.444778
GO:0051492	0.0211081	0.994153	6	77	regulation of stress fiber assembly	BP	0.444778
GO:0032944	0.0211381	0.991277	11	200	regulation of mononuclear cell proliferation	BP	0.444819
GO:0045446	0.0211659	0.993392	7	99	endothelial cell differentiation	BP	0.444819
GO:0046173	0.021268	0.994974	5	57	polyol biosynthetic process	BP	0.446375
GO:0050867	0.0213742	0.989788	15	306	positive regulation of cell activation	BP	0.448015
GO:0051898	0.021468	0.995958	4	40	negative regulation of protein kinase B signaling	BP	0.449375
GO:1905710	0.0215182	0.994887	5	60	positive regulation of membrane permeability	BP	0.449375
GO:0071550	0.0215411	0.998692	2	9	death-inducing signaling complex assembly	BP	0.449375
GO:0044267	0.0215519	0.98315	152	4877	cellular protein metabolic process	BP	0.449375
GO:0048754	0.0216289	0.991996	9	146	branching morphogenesis of an epithelial tube	BP	0.449949
GO:0032651	0.021636	0.994852	5	60	regulation of interleukin-1 beta production	BP	0.449949
GO:1903018	0.0216654	0.995904	4	41	regulation of glycoprotein metabolic process	BP	0.449973
GO:0098737	0.021756	1	1	1	protein insertion into plasma membrane	BP	0.451267
GO:0060142	0.0217956	0.997163	3	23	regulation of syncytium formation by plasma membrane fusion	BP	0.451501
GO:0070848	0.0218271	0.987063	28	670	response to growth factor	BP	0.451567
GO:0032612	0.021934	0.993858	6	82	interleukin-1 production	BP	0.453157
GO:0030574	0.0219655	0.995849	4	38	collagen catabolic process	BP	0.453157
GO:1902108	0.0219893	0.99475	5	59	regulation of mitochondrial membrane permeability involved in apoptotic process	BP	0.453157
GO:1905938	0.0221031	1	1	1	positive regulation of germ cell proliferation	BP	0.454326
GO:2000256	0.0221031	1	1	1	positive regulation of male germ cell proliferation	BP	0.454326
GO:0032787	0.0222431	0.98737	24	562	monocarboxylic acid metabolic process	BP	0.456614
GO:0006082	0.0223128	0.985534	40	1050	organic acid metabolic process	BP	0.457456
GO:0030323	0.0223831	0.991147	10	172	respiratory tube development	BP	0.458308
GO:0002138	0.0224902	0.998603	2	9	retinoic acid biosynthetic process	BP	0.459908
GO:0036037	0.0225501	0.997039	3	22	CD8-positive, alpha-beta T cell activation	BP	0.460543
GO:0030204	0.0226473	0.99568	4	38	chondroitin sulfate metabolic process	BP	0.461936
GO:0030647	0.0227005	0.998583	2	9	aminoglycoside antibiotic metabolic process	BP	0.462428
GO:0008361	0.0227763	0.990967	10	172	regulation of cell size	BP	0.46338
GO:0051130	0.0228096	0.984888	44	1177	positive regulation of cellular component organization	BP	0.463465
GO:0007005	0.0228669	0.987511	21	512	mitochondrion organization	BP	0.464038
GO:0042058	0.0230324	0.993484	6	80	regulation of epidermal growth factor receptor signaling pathway	BP	0.466803
GO:0008300	0.0232014	0.998535	2	9	isoprenoid catabolic process	BP	0.46963
GO:0040007	0.0232584	0.98523	36	931	growth	BP	0.470185
GO:0046598	0.0233685	0.998518	2	9	positive regulation of viral entry into host cell	BP	0.471812
GO:0042476	0.0234932	0.991794	8	125	odontogenesis	BP	0.47373
GO:0015740	0.0235607	0.996855	3	22	C4-dicarboxylate transport	BP	0.47449
GO:0032732	0.0236457	0.995409	4	41	positive regulation of interleukin-1 production	BP	0.475601
GO:1903555	0.0237298	0.991688	8	130	regulation of tumor necrosis factor superfamily cytokine production	BP	0.47669
GO:0016043	0.0237716	0.981113	186	6042	cellular component organization	BP	0.476929
GO:0001765	0.0239069	0.998433	2	10	membrane raft assembly	BP	0.478522
GO:0016338	0.0239143	0.996776	3	23	calcium-independent cell-cell adhesion via plasma membrane cell-adhesion molecules	BP	0.478522
GO:0036164	0.0239411	1	1	1	cell-abiotic substrate adhesion	BP	0.478522
GO:0060598	0.02399	1	1	1	dichotomous subdivision of terminal units involved in mammary gland duct morphogenesis	BP	0.478898
GO:0002449	0.0240589	0.989431	12	229	lymphocyte mediated immunity	BP	0.479672
GO:0035360	0.0242467	0.998432	2	9	positive regulation of peroxisome proliferator activated receptor signaling pathway	BP	0.482812
GO:0070942	0.0243408	0.998389	2	10	neutrophil mediated cytotoxicity	BP	0.483221
GO:1902904	0.0243418	0.99144	8	126	negative regulation of supramolecular fiber organization	BP	0.483221
GO:0000302	0.0243582	0.989721	11	211	response to reactive oxygen species	BP	0.483221
GO:1903825	0.0244548	0.991394	8	125	organic acid transmembrane transport	BP	0.483931
GO:1905039	0.0244548	0.991394	8	125	carboxylic acid transmembrane transport	BP	0.483931
GO:0072672	0.0245721	0.998399	2	9	neutrophil extravasation	BP	0.48565
GO:0045582	0.0246087	0.992933	6	80	positive regulation of T cell differentiation	BP	0.48577
GO:0006536	0.0246979	0.995148	4	40	glutamate metabolic process	BP	0.486409
GO:0032959	0.0247832	0.998378	2	9	inositol trisphosphate biosynthetic process	BP	0.486409
GO:1901029	0.0248826	0.998368	2	9	negative regulation of mitochondrial outer membrane permeabilization involved in apoptotic signaling pathway	BP	0.486409
GO:0032271	0.0249085	0.989459	11	205	regulation of protein polymerization	BP	0.486409
GO:0019388	0.02511	0.998311	2	10	galactose catabolic process	BP	0.486409
GO:0046847	0.0252161	0.993759	5	60	filopodium assembly	BP	0.486409
GO:0031349	0.0252408	0.986795	18	403	positive regulation of defense response	BP	0.486409
GO:0002084	0.0253087	0.998325	2	9	protein depalmitoylation	BP	0.486409
GO:0045827	0.0254004	1	1	1	negative regulation of isoprenoid metabolic process	BP	0.486409
GO:1900052	0.0254004	1	1	1	regulation of retinoic acid biosynthetic process	BP	0.486409
GO:1900053	0.0254004	1	1	1	negative regulation of retinoic acid biosynthetic process	BP	0.486409
GO:0007191	0.0254072	0.998315	2	9	adenylate cyclase-activating dopamine receptor signaling pathway	BP	0.486409
GO:0061303	0.0254837	0.998307	2	9	cornea development in camera-type eye	BP	0.486409
GO:0060539	0.0256159	0.998294	2	9	diaphragm development	BP	0.486409
GO:1901028	0.0256746	0.994882	4	42	regulation of mitochondrial outer membrane permeabilization involved in apoptotic signaling pathway	BP	0.486409
GO:0031325	0.025788	0.980419	102	3106	positive regulation of cellular metabolic process	BP	0.486409
GO:0034505	0.026051	0.996371	3	23	tooth mineralization	BP	0.486409
GO:1990384	0.0261145	1	1	1	hyaloid vascular plexus regression	BP	0.486409
GO:0045062	0.0261647	1	1	1	extrathymic T cell selection	BP	0.486409
GO:1903039	0.0262728	0.98879	11	206	positive regulation of leukocyte cell-cell adhesion	BP	0.486409
GO:0045776	0.0264287	0.994691	4	41	negative regulation of blood pressure	BP	0.486409
GO:0071222	0.0264931	0.989218	10	185	cellular response to lipopolysaccharide	BP	0.486409
GO:0015810	0.0265561	0.998196	2	9	aspartate transmembrane transport	BP	0.486409
GO:1905666	0.0265875	0.998193	2	9	regulation of protein localization to endosome	BP	0.486409
GO:1905668	0.0265875	0.998193	2	9	positive regulation of protein localization to endosome	BP	0.486409
GO:0036363	0.0266689	0.998185	2	9	transforming growth factor beta activation	BP	0.486409
GO:0090095	0.0266987	1	1	1	regulation of metanephric cap mesenchymal cell proliferation	BP	0.486409
GO:0090096	0.0266987	1	1	1	positive regulation of metanephric cap mesenchymal cell proliferation	BP	0.486409
GO:0120033	0.0268969	0.996192	3	24	negative regulation of plasma membrane bounded cell projection assembly	BP	0.486409
GO:0003073	0.0269021	0.992103	6	84	regulation of systemic arterial blood pressure	BP	0.486409
GO:0071229	0.0269281	0.988472	11	202	cellular response to acid chemical	BP	0.486409
GO:0002413	0.0269324	1	1	1	tolerance induction to tumor cell	BP	0.486409
GO:0002843	0.0269324	1	1	1	regulation of tolerance induction to tumor cell	BP	0.486409
GO:0002845	0.0269324	1	1	1	positive regulation of tolerance induction to tumor cell	BP	0.486409
GO:1905404	0.0269324	1	1	1	positive regulation of activated CD8-positive, alpha-beta T cell apoptotic process	BP	0.486409
GO:1903829	0.0270682	0.986677	15	314	positive regulation of cellular protein localization	BP	0.486409
GO:0046328	0.0270729	0.988949	10	180	regulation of JNK cascade	BP	0.486409
GO:0061138	0.0271623	0.988911	10	177	morphogenesis of a branching epithelium	BP	0.486409
GO:0045454	0.027224	0.993104	5	65	cell redox homeostasis	BP	0.486409
GO:0050789	0.0273528	0.97817	309	10565	regulation of biological process	BP	0.486409
GO:0010950	0.027357	0.989434	9	161	positive regulation of endopeptidase activity	BP	0.486409
GO:0006873	0.0274052	0.983936	25	609	cellular ion homeostasis	BP	0.486409
GO:0071495	0.0274265	0.98129	48	1308	cellular response to endogenous stimulus	BP	0.486409
GO:0055065	0.0274697	0.983894	25	612	metal ion homeostasis	BP	0.486409
GO:0097581	0.0274804	0.9919	6	82	lamellipodium organization	BP	0.486409
GO:0035821	0.0275006	0.99008	8	140	modification of morphology or physiology of other organism	BP	0.486409
GO:0002064	0.0275207	0.988181	11	200	epithelial cell development	BP	0.486409
GO:0071706	0.0275774	0.990057	8	134	tumor necrosis factor superfamily cytokine production	BP	0.486409
GO:0032528	0.0276014	0.996054	3	24	microvillus organization	BP	0.486409
GO:0031571	0.0276537	0.992975	5	63	mitotic G1 DNA damage checkpoint	BP	0.486409
GO:0044819	0.0276537	0.992975	5	63	mitotic G1/S transition checkpoint	BP	0.486409
GO:0010849	0.0278056	1	1	1	regulation of proton-transporting ATPase activity, rotational mechanism	BP	0.486409
GO:0043436	0.0278524	0.981751	39	1036	oxoacid metabolic process	BP	0.486409
GO:0060600	0.0278807	0.998015	2	10	dichotomous subdivision of an epithelial terminal unit	BP	0.486409
GO:0072657	0.0279802	0.983955	23	577	protein localization to membrane	BP	0.486409
GO:0002931	0.0281024	0.994248	4	41	response to ischemia	BP	0.486409
GO:0016102	0.0281291	0.997988	2	10	diterpenoid biosynthetic process	BP	0.486409
GO:0018149	0.0281417	0.99419	4	48	peptide cross-linking	BP	0.486409
GO:0046885	0.0281678	0.995927	3	25	regulation of hormone biosynthetic process	BP	0.486409
GO:0060333	0.0282296	0.991618	6	85	interferon-gamma-mediated signaling pathway	BP	0.486409
GO:0002674	0.0282568	0.997974	2	10	negative regulation of acute inflammatory response	BP	0.486409
GO:0016101	0.0285027	0.991515	6	86	diterpenoid metabolic process	BP	0.486409
GO:0071258	0.0286073	1	1	1	cellular response to gravity	BP	0.486409
GO:1904298	0.0286073	1	1	1	regulation of transcytosis	BP	0.486409
GO:1904300	0.0286073	1	1	1	positive regulation of transcytosis	BP	0.486409
GO:1904301	0.0286073	1	1	1	regulation of maternal process involved in parturition	BP	0.486409
GO:1904303	0.0286073	1	1	1	positive regulation of maternal process involved in parturition	BP	0.486409
GO:1904316	0.0286073	1	1	1	response to 2-O-acetyl-1-O-hexadecyl-sn-glycero-3-phosphocholine	BP	0.486409
GO:1904317	0.0286073	1	1	1	cellular response to 2-O-acetyl-1-O-hexadecyl-sn-glycero-3-phosphocholine	BP	0.486409
GO:0019357	0.0286607	1	1	1	nicotinate nucleotide biosynthetic process	BP	0.486409
GO:0019358	0.0286607	1	1	1	nicotinate nucleotide salvage	BP	0.486409
GO:0019365	0.0286607	1	1	1	pyridine nucleotide salvage	BP	0.486409
GO:0034355	0.0286607	1	1	1	NAD salvage	BP	0.486409
GO:0046497	0.0286607	1	1	1	nicotinate nucleotide metabolic process	BP	0.486409
GO:0032416	0.0287778	1	1	1	negative regulation of sodium:proton antiporter activity	BP	0.486409
GO:0097291	0.0287778	1	1	1	renal phosphate ion absorption	BP	0.486409
GO:0038066	0.0287949	0.994046	4	43	p38MAPK cascade	BP	0.486409
GO:0001787	0.0288191	0.997912	2	10	natural killer cell proliferation	BP	0.486409
GO:2000644	0.0288828	0.997905	2	10	regulation of receptor catabolic process	BP	0.486409
GO:0045234	0.0290056	1	1	1	protein palmitoleylation	BP	0.486409
GO:0002545	0.029095	1	1	1	chronic inflammatory response to non-antigenic stimulus	BP	0.486409
GO:0002880	0.029095	1	1	1	regulation of chronic inflammatory response to non-antigenic stimulus	BP	0.486409
GO:0002882	0.029095	1	1	1	positive regulation of chronic inflammatory response to non-antigenic stimulus	BP	0.486409
GO:0043012	0.0291346	1	1	1	regulation of fusion of sperm to egg plasma membrane	BP	0.486409
GO:0010585	0.0291449	1	1	1	glutamine secretion	BP	0.486409
GO:1903803	0.0291449	1	1	1	L-glutamine import across plasma membrane	BP	0.486409
GO:0050832	0.0291605	0.995669	3	30	defense response to fungus	BP	0.486409
GO:0001808	0.029174	1	1	1	negative regulation of type IV hypersensitivity	BP	0.486409
GO:0001576	0.0292014	1	1	1	globoside biosynthetic process	BP	0.486409
GO:0061884	0.0292065	1	1	1	regulation of mini excitatory postsynaptic potential	BP	0.486409
GO:0061885	0.0292065	1	1	1	positive regulation of mini excitatory postsynaptic potential	BP	0.486409
GO:0098816	0.0292065	1	1	1	mini excitatory postsynaptic potential	BP	0.486409
GO:0030322	0.0292233	1	1	1	stabilization of membrane potential	BP	0.486409
GO:0018917	0.029228	1	1	1	fluorene metabolic process	BP	0.486409
GO:0038016	0.0292284	1	1	1	insulin receptor internalization	BP	0.486409
GO:1905042	0.0292284	1	1	1	negative regulation of epithelium regeneration	BP	0.486409
GO:0051543	0.0292284	1	1	1	regulation of elastin biosynthetic process	BP	0.486409
GO:0051545	0.0292284	1	1	1	negative regulation of elastin biosynthetic process	BP	0.486409
GO:1904716	0.0292284	1	1	1	positive regulation of chaperone-mediated autophagy	BP	0.486409
GO:0110113	0.0292284	1	1	1	positive regulation of lipid transporter activity	BP	0.486409
GO:1900161	0.0292284	1	1	1	regulation of phospholipid scramblase activity	BP	0.486409
GO:1900163	0.0292284	1	1	1	positive regulation of phospholipid scramblase activity	BP	0.486409
GO:2000752	0.0292284	1	1	1	regulation of glucosylceramide catabolic process	BP	0.486409
GO:2000753	0.0292284	1	1	1	positive regulation of glucosylceramide catabolic process	BP	0.486409
GO:2000754	0.0292284	1	1	1	regulation of sphingomyelin catabolic process	BP	0.486409
GO:2000755	0.0292284	1	1	1	positive regulation of sphingomyelin catabolic process	BP	0.486409
GO:0036179	0.0292284	1	1	1	osteoclast maturation	BP	0.486409
GO:0085032	0.0292284	1	1	1	modulation by symbiont of host I-kappaB kinase/NF-kappaB cascade	BP	0.486409
GO:0061143	0.0292284	1	1	1	alveolar primary septum development	BP	0.486409
GO:0071938	0.0292284	1	1	1	vitamin A transport	BP	0.486409
GO:0071939	0.0292284	1	1	1	vitamin A import	BP	0.486409
GO:0120158	0.0292284	1	1	1	positive regulation of collagen catabolic process	BP	0.486409
GO:2000565	0.0292284	1	1	1	negative regulation of CD8-positive, alpha-beta T cell proliferation	BP	0.486409
GO:0032498	0.0292284	1	1	1	detection of muramyl dipeptide	BP	0.486409
GO:0051042	0.0292284	1	1	1	negative regulation of calcium-independent cell-cell adhesion	BP	0.486409
GO:0060804	0.0292284	1	1	1	positive regulation of Wnt signaling pathway by BMP signaling pathway	BP	0.486409
GO:0006542	0.0292284	1	1	1	glutamine biosynthetic process	BP	0.486409
GO:0036085	0.0292284	1	1	1	GDP-fucose import into Golgi lumen	BP	0.486409
GO:0072680	0.0292284	1	1	1	extracellular matrix-dependent thymocyte migration	BP	0.486409
GO:0072681	0.0292284	1	1	1	fibronectin-dependent thymocyte migration	BP	0.486409
GO:2000413	0.0292284	1	1	1	regulation of fibronectin-dependent thymocyte migration	BP	0.486409
GO:2000415	0.0292284	1	1	1	positive regulation of fibronectin-dependent thymocyte migration	BP	0.486409
GO:0099156	0.0292284	1	1	1	cell-cell signaling via exosome	BP	0.486409
GO:0036366	0.0292284	1	1	1	transforming growth factor beta3 activation	BP	0.486409
GO:1901398	0.0292284	1	1	1	regulation of transforming growth factor beta3 activation	BP	0.486409
GO:0051141	0.0292284	1	1	1	negative regulation of NK T cell proliferation	BP	0.486409
GO:2000640	0.0292284	1	1	1	positive regulation of SREBP signaling pathway	BP	0.486409
GO:0002649	0.0292284	1	1	1	regulation of tolerance induction to self antigen	BP	0.486409
GO:0002651	0.0292284	1	1	1	positive regulation of tolerance induction to self antigen	BP	0.486409
GO:1905317	0.0292284	1	1	1	inferior endocardial cushion morphogenesis	BP	0.486409
GO:0036290	0.0292284	1	1	1	protein trans-autophosphorylation	BP	0.486409
GO:0070054	0.0292284	1	1	1	mRNA splicing, via endonucleolytic cleavage and ligation	BP	0.486409
GO:1990579	0.0292284	1	1	1	peptidyl-serine trans-autophosphorylation	BP	0.486409
GO:0019082	0.0292284	1	1	1	viral protein processing	BP	0.486409
GO:0090472	0.0292284	1	1	1	dibasic protein processing	BP	0.486409
GO:1901390	0.0292284	1	1	1	positive regulation of transforming growth factor beta activation	BP	0.486409
GO:1901392	0.0292284	1	1	1	regulation of transforming growth factor beta1 activation	BP	0.486409
GO:1901394	0.0292284	1	1	1	positive regulation of transforming growth factor beta1 activation	BP	0.486409
GO:1902238	0.0292284	1	1	1	regulation of intrinsic apoptotic signaling pathway in response to osmotic stress by p53 class mediator	BP	0.486409
GO:1902239	0.0292284	1	1	1	negative regulation of intrinsic apoptotic signaling pathway in response to osmotic stress by p53 class mediator	BP	0.486409
GO:1990127	0.0292284	1	1	1	intrinsic apoptotic signaling pathway in response to osmotic stress by p53 class mediator	BP	0.486409
GO:0099148	0.0292284	1	1	1	regulation of synaptic vesicle docking	BP	0.486409
GO:1990443	0.0292284	1	1	1	peptidyl-threonine autophosphorylation	BP	0.486409
GO:0030451	0.0292284	1	1	1	regulation of complement activation, alternative pathway	BP	0.486409
GO:0045957	0.0292284	1	1	1	negative regulation of complement activation, alternative pathway	BP	0.486409
GO:1900005	0.0292284	1	1	1	positive regulation of serine-type endopeptidase activity	BP	0.486409
GO:1902573	0.0292284	1	1	1	positive regulation of serine-type peptidase activity	BP	0.486409
GO:2001213	0.0292284	1	1	1	negative regulation of vasculogenesis	BP	0.486409
GO:1901076	0.0292284	1	1	1	positive regulation of engulfment of apoptotic cell	BP	0.486409
GO:0061301	0.0292284	1	1	1	cerebellum vasculature morphogenesis	BP	0.486409
GO:0030198	0.0292517	0.985096	16	338	extracellular matrix organization	BP	0.486409
GO:0044783	0.0293791	0.992413	5	64	G1 DNA damage checkpoint	BP	0.487841
GO:0009127	0.0294297	0.989253	8	137	purine nucleoside monophosphate biosynthetic process	BP	0.487841
GO:0009168	0.0294297	0.989253	8	137	purine ribonucleoside monophosphate biosynthetic process	BP	0.487841
GO:0048729	0.0295458	0.982563	25	593	tissue morphogenesis	BP	0.488616
GO:0048732	0.0295503	0.983971	19	426	gland development	BP	0.488616
GO:0097178	0.0295895	0.993838	4	42	ruffle assembly	BP	0.488616
[truncated: 14,966 more rows]

## Sheet: d) DE Paired analysis
ENSBL ID	baseMean	log2FoldChange	lfcSE	stat	pvalue	padj	SYMBOL
[truncated: 14 more rows]

[truncated: 4 more sheets: e)DE recurrent vs non recurrent, f)DMR between ACP and PCP, g)DMR recurrent vs nonrecurrent, h)DMP recurrent vs nonrecurrent]
